# Supplementary material for: Bipartite viral RNA genome heterodimerization influences genome packaging and virion thermostability
Source: J Virol. 2024 Feb 8;98(3):e01820-23. doi: 10.1128/jvi.01820-23 (PMC10949487; doi:10.1128/jvi.01820-23)
Supplement: Data Set S1 — XL-clickseq revealed coverage changes and moving fold changes. [file jvi.01820-23-s0001.xlsx]

## Sheet: RNA1coverage
Position	RefNuc	non-crosslinked control	crosslink1	crosslink2	crosslink3	crosslinked hetdim RNA1	std	moving fold change (10nts)_control	moving fold change (10nts)_crosslink
1	G	0	0	0	0	0	0	1	1
2	T	424.287	0	0	0	0	0	8.91204	1
3	T	518.573	13.1942	0	0	4.39806	6.2198	7.35227	26.309
4	T	551.966	13.1942	0	0	4.39806	6.2198	7.89324	48.432
5	T	569.645	13.1942	0	1.53783	4.91067	5.89088	8.37931	43.3764
6	C	1164.82	13.1942	8.14009	86.1183	35.8175	35.6278	5.74199	11.2996
7	G	1231.61	13.1942	8.14009	86.1183	35.8175	35.6278	5.4992	11.2709
8	A	1333.75	13.1942	8.14009	179.926	67.0867	79.816	5.18262	6.22407
9	A	1398.58	13.1942	84.6569	181.464	93.1049	68.955	5.18539	7.00801
10	A	1836.61	13.1942	89.541	178.388	93.7077	67.5044	4.16043	7.03404
11	C	2184.29	13.1942	89.541	181.464	94.7329	68.7937	4.26529	6.95792
12	A	3781.26	25.3734	89.541	230.674	115.196	85.7544	2.52883	7.57199
13	A	3812.69	25.3734	89.541	232.212	115.709	86.445	3.09583	8.28278
14	A	4356.8	237.495	169.314	232.212	213.007	30.971	2.78539	4.66033
15	T	4773.23	237.495	169.314	232.212	213.007	30.971	3.19835	6.0287
16	A	6688.41	237.495	169.314	807.359	404.723	286.064	2.32981	3.57123
17	A	6772.88	237.495	169.314	804.284	403.698	284.621	2.93387	4.34548
18	A	6912.34	244.6	208.386	799.67	417.552	270.602	3.06621	4.32587
19	A	7252.16	351.168	208.386	1397.89	652.48	530.294	3.04984	2.78639
20	C	7641.09	351.168	208.386	1417.88	659.144	539.663	2.94576	2.75627
21	A	9316.64	351.168	208.386	1417.88	659.144	539.663	2.44149	2.76326
22	G	9562.17	351.168	840.057	1425.57	872.264	439.212	2.45337	2.26275
23	A	11803.4	601.858	840.057	1433.26	958.39	349.578	2.13097	2.06961
24	A	12135.4	667.829	840.057	1470.16	992.683	344.873	2.07527	1.99863
25	A	15266.5	759.173	1623.13	1470.16	1284.16	376.436	1.90093	1.92749
26	A	15582.7	764.248	1628.02	1943.81	1445.36	498.576	1.89714	1.71476
27	G	19870.8	1684.8	1628.02	1949.97	1754.26	140.312	1.60953	1.42208
28	C	21194.7	1832.98	1631.27	1954.58	1806.28	133.332	1.52614	1.3836
29	G	22117.9	1832.98	1631.27	1989.95	1818.07	146.808	1.51945	1.44455
30	A	22508.8	1835.01	1663.83	1951.5	1816.78	118.145	1.49559	1.47012
31	A	22746.5	1888.8	1663.83	1911.52	1821.38	111.79	1.52003	1.51037
32	C	23459.5	2124.26	1748.49	2048.39	1973.71	162.241	1.52005	1.40861
33	C	25152.8	2162.83	1748.49	2039.16	1983.49	173.673	1.52917	1.44224
34	T	25184.2	2162.83	1748.49	2040.7	1984.01	173.839	1.52874	1.45742
35	A	29020.4	2738.3	2082.23	2605.08	2475.21	283.145	1.3829	1.20947
36	A	29562.6	2740.33	2082.23	2612.77	2478.45	284.962	1.36252	1.22035
37	A	31982.6	2740.33	2129.45	2614.31	2494.7	263.344	1.27306	1.21322
38	C	32346	2741.35	2131.08	2625.07	2499.16	264.572	1.27431	1.21689
39	A	33607.1	2741.35	2131.08	3006.45	2626.29	366.515	1.29669	1.16423
40	A	33664	2741.35	2131.08	3140.24	2670.89	414.993	1.30039	1.14537
41	T	34575.5	2742.36	2424.12	3086.42	2750.97	270.452	1.28656	1.11203
42	G	35659.8	2742.36	2424.12	3174.08	2780.19	307.335	1.25774	1.10126
43	A	38462.8	2742.36	2730.19	3109.49	2860.68	176.005	1.20076	1.06042
44	C	38500.1	2742.36	2735.07	3197.14	2891.52	216.125	1.205	1.05336
45	T	40132.4	2742.36	3049.28	3189.45	2993.7	186.708	1.16676	1.01964
46	C	40279.8	2742.36	3138.82	3192.53	3024.57	200.752	1.17449	1.00482
47	T	40715.8	2742.36	3138.82	3198.68	3026.62	202.481	1.24373	1.02837
48	A	41218.7	2742.36	3207.19	3174.08	3041.21	211.75	1.2317	1.02124
49	A	43577.8	2742.36	3207.19	3223.29	3057.61	223.014	1.16782	1.01722
50	A	43776.2	2742.36	3207.19	3227.9	3059.15	224.164	1.16324	1.01525
51	A	44483.3	2742.36	3207.19	3227.9	3059.15	224.164	1.16241	1.19616
52	G	44850.7	2742.36	3207.19	3235.59	3061.72	226.114	1.15762	1.19551
53	T	46184.4	2742.36	3207.19	3151.01	3033.52	207.155	1.20143	1.49547
54	T	46392.6	2742.36	3207.19	3187.92	3045.82	214.725	1.22932	1.66426
55	A	46824.8	2742.36	3207.19	3207.91	3052.49	219.293	1.26021	1.88775
56	T	47308	2742.36	3207.19	3167.92	3039.16	210.48	1.25328	2.07402
57	T	50639.4	2939.26	3207.19	3190.99	3112.48	122.665	1.29946	2.33634
58	C	50769.1	2939.26	3207.19	3171	3105.82	118.698	1.32601	2.34372
59	T	50890.9	2940.27	3207.19	3183.3	3110.26	120.591	1.38475	2.42811
60	T	50922.3	2945.35	3207.19	3164.85	3105.8	114.764	1.41444	2.40531
61	G	51708	2949.41	3207.19	4821.09	3659.23	828.271	1.39736	2.0241
62	G	51920.2	2949.41	3210.45	4821.09	3660.32	827.68	1.43648	2.14704
63	A	55487.3	4369.31	3210.45	6029.82	4536.53	1157.06	1.37567	1.73428
64	G	57031.2	4770.21	4381	6055.96	5069.06	715.711	1.38076	1.62487
65	A	59009.3	5378.16	5549.91	6358.92	5762.33	427.639	1.33974	1.42609
66	A	59290.2	6093.69	5549.91	7266.23	6303.28	716.187	1.3362	1.34189
67	C	65803.8	7221.28	7026.52	7567.65	7271.82	223.785	1.26421	1.23911
68	A	67320.2	7474	7026.52	7336.97	7279.17	187.199	1.25198	1.25779
69	C	70470.9	7676.99	7702.15	7277	7552.05	194.759	1.19843	1.22658
70	C	72026.6	7561.29	7674.48	7175.5	7470.42	213.597	1.17293	1.2368
71	A	72254.5	7033.52	7723.32	7463.08	7406.64	284.422	1.17127	1.26663
72	G	74582.2	7682.06	8457.55	7436.93	7858.85	435.014	1.16745	1.30169
73	A	76332.4	7682.06	8459.18	7461.54	7867.59	427.893	1.14573	1.31256
74	T	78746.5	8645.24	8472.2	7592.25	8236.57	461.042	1.12914	1.29621
75	C	79056.8	8645.24	8472.2	7535.35	8217.6	487.565	1.1255	1.30267
76	A	79223.8	8645.24	8516.16	8213.54	8458.31	180.927	1.12506	1.27067
77	C	83189.7	9883.46	8908.51	8239.68	9010.55	674.94	1.07667	1.2371
78	C	84283.8	10426.5	8908.51	8132.03	9155.67	952.859	1.08241	1.26896
79	C	84454.7	10547.2	8996.43	8245.83	9263.16	958.289	1.08457	1.27819
80	G	84482.2	10548.2	8996.43	8173.55	9239.41	984.573	1.08893	1.29024
81	A	84629.5	10548.2	8999.68	8596.46	9381.46	841.305	1.09047	1.27068
82	A	87071.2	12440.1	9742.06	8507.26	10229.8	1642.2	1.06039	1.18246
83	C	87456.2	12466.5	9875.56	8637.98	10326.7	1595.2	1.06156	1.28401
84	T	88915.6	13196.2	10167	8665.66	10676.3	1884.33	1.04451	1.24081
85	G	88978.5	13197.2	10167	8750.24	10704.8	1854.89	1.05945	1.28942
86	A	89131.7	13198.3	10167	8877.88	10747.7	1810.96	1.05992	1.29625
87	A	89567.8	13891.5	10557.7	8991.68	11146.9	2043.26	1.05548	1.3384
88	T	91229.6	15134.8	10774.2	8945.54	11618.2	2596.25	1.03815	1.42374
89	T	91596.9	15660.5	10774.2	9085.48	11840.1	2788.03	1.09532	1.75365
90	G	91995.6	15670.6	10813.3	9279.25	11921.1	2724.31	1.11425	1.964
91	T	92286.4	15670.6	10884.9	9206.97	11920.8	2738.56	1.11649	2.01891
92	T	92329.6	15670.6	11313.1	9305.39	12096.4	2656.97	1.12807	2.11385
93	A	92840.3	15672.7	11474.3	12631.7	13259.6	1770.55	1.14442	2.11235
94	G	92873.7	15672.7	11474.3	12594.8	13247.2	1774.99	1.17555	2.25322
95	T	94268.3	16995.1	11505.2	12908.5	13803	2328.78	1.16155	2.31111
96	C	94472.6	17034.7	11519.9	13240.7	13931.8	2303.85	1.16588	2.36281
97	G	94537.4	17576.7	11731.5	15449	14919.1	2415.54	1.17075	2.25751
98	G	94710.3	17576.7	12578.1	19468.9	16541.2	2906.89	1.18569	2.10537
99	G	100328	26653.3	15865	19771.8	20763.4	4459.74	1.12454	1.76048
100	A	102507	30949.5	17839.8	21449.6	23413	5529.14	1.10129	1.56175
101	T	103037	32430.3	18123.1	21648	24067.1	6086.23	1.10037	1.60889
102	T	104155	34582	19552.5	22575.3	25569.9	6490.87	1.10537	1.55949
103	G	106249	36201.8	21367.7	26456.8	28008.8	6154.62	1.08769	1.45697
104	C	109177	38189.1	24910.3	26447.6	29849	5930.63	1.06011	1.37012
105	A	109497	41640.9	26292.5	27767	31900.1	6914	1.05706	1.36095
106	A	110144	41993.1	27401.2	29360.2	32918.1	6466.58	1.05211	1.3658
107	C	110680	42441.7	28381.2	30216.8	33679.9	6240.66	1.0782	1.45898
108	C	112297	45165.7	29195.2	30115.3	34825.4	7321.36	1.06647	1.44903
109	G	112823	47684.8	31671.5	30304.4	36553.6	7890.75	1.06301	1.43523
110	T	112890	47753.8	31673.1	30269.1	36565.3	7932.21	1.06384	1.44205
111	A	113379	48495.8	32465.9	35202.4	38721.4	7001.25	1.08238	1.54357
112	T	115129	49657.9	34909.6	35060.9	39876.1	6917.01	1.07065	1.56597
113	C	115565	50893	36085	35445.4	40807.8	7136.11	1.0693	1.64159
114	T	115740	50897.1	36412.2	35380.8	40896.7	7083.87	1.06862	1.70193
115	G	115746	50900.1	37011.4	42331.8	43414.4	5721.52	1.07574	1.63784
116	G	115883	51037.2	37047.2	46794.6	44959.6	5856.91	1.0778	1.59781
117	G	119335	58278.7	41599.1	47537.3	49138.4	6902.9	1.04913	1.53977
118	T	119761	59255.1	43709	48424.6	50462.9	6508.26	1.04556	1.50866
119	G	119932	60341.1	44466	52581.4	52462.8	6481.5	1.04543	1.54518
120	C	120097	61030.2	44765.6	52390.7	52728.8	6644.31	1.04935	1.58471
121	G	122719	66445.9	52601.3	60259.8	59769	5662.72	1.03896	1.43575
122	G	123263	69142.6	56785.3	61407	62445	5097.99	1.03614	1.38956
123	T	123574	76256.3	61506.5	63206.2	66989.7	6589.15	1.03413	1.30346
124	G	123682	77598.1	62787.8	68424.1	69603.3	6103.52	1.03357	1.3089
125	C	124513	78987.5	66271.7	68058.1	71105.8	5620.75	1.05285	1.43358
126	C	124899	79675.7	67510.6	68324.1	71836.8	5552.85	1.05607	1.45936
127	G	125198	84149.5	73192.4	69643.6	75661.8	6174.08	1.05447	1.4215
128	T	125218	84911.7	73534.3	69948.1	76131.4	6378.94	1.05533	1.4216
129	A	125381	85999.7	75050	82144.6	81064.8	4534.96	1.05779	1.36276
130	G	126023	88680.2	78416.7	83582.5	83559.8	4190.07	1.06119	1.38874
131	T	127500	91693.5	81920.2	83827	85813.6	4230	1.05109	1.42266
132	G	127718	92008.2	82499.8	85804.6	86770.9	3941.45	1.04974	1.4205
133	T	127791	92310.6	83061.5	86582.8	87318.3	3811.6	1.05715	1.45716
134	A	127834	92504.5	83764.8	97041.5	91103.6	5509.99	1.05847	1.40498
135	C	131093	114062	93405.9	98339.5	101936	8807.8	1.03284	1.28005
136	T	131902	118049	96808.4	99649.7	104836	9415.14	1.02366	1.2767
137	G	132018	118376	97729.9	106555	107554	8458.39	1.02617	1.30269
138	C	132146	118618	98892.3	107174	108228	8087.31	1.02717	1.30941
139	A	132627	119858	101219	110338	110471	7610.06	1.02404	1.29266
140	T	133735	128578	109194	110356	116043	8876.59	1.01112	1.23836
141	A	134014	130078	112633	123538	122083	7196.12	1.00945	1.18865
142	T	134071	131600	114544	123631	123258	6967.98	1.01005	1.23678
143	C	135094	135772	121385	124552	127236	6172.73	1.00249	1.22794
144	C	135308	136712	122310	124973	127998	6256.8	1.00225	1.29661
145	A	135399	139250	123934	128262	130482	6446.77	1.01132	1.31793
146	A	135023	139260	124223	138051	133844	6821.45	1.0066	1.32841
147	G	135473	146323	135383	138623	140109	4588.21	1.00444	1.29843
148	T	135736	147987	139230	137929	141715	4466.44	1.0013	1.34652
149	T	135815	147999	139988	140417	142802	3679.4	1.00492	1.3654
150	C	135222	148561	140377	142172	143703	3511.8	1.0045	1.42837
151	T	135281	149022	141810	144510	145114	2975.22	1.00582	1.45801
152	G	135418	152874	149530	154927	152444	2224.11	1.01205	1.45039
153	G	135430	153145	150253	165318	156239	6527.71	1.02331	1.46148
154	G	135613	154370	156006	187517	165964	15254.3	1.03389	1.43551
155	G	136931	159671	162909	193322	171967	15157.6	1.01298	1.40148
156	C	135915	163386	172741	197273	177800	14289.2	1.02366	1.37833
157	T	136074	166292	179510	199965	181923	13852.3	1.01237	1.37463
158	A	135913	169703	187045	215722	190823	18976.3	1.01757	1.34831
159	T	136483	174284	194087	216571	194981	17275	0.992113	1.33066
160	G	135831	181033	211688	223062	205261	17749.7	0.994736	1.26663
161	G	136068	183065	215786	235884	211578	21767.5	0.963405	1.23371
162	G	137051	186551	219582	257177	221103	28853.2	0.947199	1.18442
163	G	138587	193503	227559	263957	228340	28768.2	0.930747	1.13936
164	C	140209	204102	243459	267168	238243	26009.5	0.91887	1.10256
165	A	138708	205829	247351	269844	241008	26516	0.928245	1.09683
166	A	139131	208395	253285	273520	245067	27214.7	0.893491	1.07998
167	T	137758	213277	264030	272920	250076	26272.5	0.89069	1.05761
168	T	138302	219933	278612	273323	257289	26503.1	0.887967	1.02848
169	G	135406	221491	281805	275065	259454	26984.4	0.907303	1.01817
170	C	135116	222224	282031	275717	259991	26829.4	0.90546	1.02163
171	G	131089	222333	285014	275732	261027	27621.4	0.914844	1.02008
172	C	129814	222867	286629	276140	261879	27915.7	0.916277	1.0235
173	C	128989	223533	287153	269801	260162	26852.2	0.9123	1.03023
174	C	128834	224415	287964	275652	262677	27518.3	0.917668	1.0342
175	T	128755	225352	289470	278213	264345	27952.6	0.919006	1.02643
176	A	124312	224564	289152	280288	264668	28587.7	0.948978	1.0304
177	T	122699	224673	289914	278860	264482	28509.1	0.93995	1.03743
178	C	122808	225231	290976	277646	264617	28377.1	0.951983	1.05014
179	C	122855	226216	291173	275116	264168	27625	0.940314	1.06132
180	T	122342	226324	291156	279366	265616	28197.2	0.954578	1.06579
181	C	119926	226324	291340	281136	266267	28549.4	0.967029	1.06147
182	A	118946	227761	292061	284275	268033	28653.1	0.978366	1.05918
183	G	117677	227768	292060	284255	268028	28645.5	0.946768	1.05323
184	A	118227	233209	294241	287534	271662	27327.3	0.934871	1.01958
185	G	118327	233295	294271	286431	271332	27086.3	0.938063	1.04605
186	T	117969	239823	295816	282502	272713	23884	0.947417	1.04025
187	G	115331	240213	295785	287149	274383	24417	0.955649	1.03162
188	G	116911	247845	298022	287787	277885	21648.4	0.919638	1.01148
189	A	115522	249886	298845	292373	280368	21715.6	0.928891	1.0012
190	G	116785	259094	300084	290094	283091	17451.4	0.927591	0.989029
191	G	115972	260895	300278	286726	282633	16336.6	0.912873	0.994031
192	G	116372	262687	301227	287769	283894	15970.6	0.908868	0.990303
193	A	111413	262092	299319	285472	282294	15362.9	0.947319	1.00011
194	A	110527	261500	299448	269998	276982	16260.3	0.96785	1.00501
195	C	110998	263881	299751	287854	283828	14917.8	0.956749	0.994678
196	C	111766	265978	299124	285973	283691	13627.7	0.953532	0.991072
197	G	110216	265658	298377	285141	283058	13438.2	0.939619	0.99485
198	A	107516	260848	296083	286296	281076	14850.5	0.956883	1.00157
199	G	107307	260850	296009	285253	280704	14709.7	0.941002	1.00422
200	T	108329	261364	295957	282634	279985	14246.5	0.916318	0.988305
201	T	105867	261209	295954	285675	280946	14573.2	0.878859	0.978716
202	A	105767	261242	295959	286224	281141	14621.6	0.868939	0.976264
203	C	105543	261244	295915	289817	282325	15113.3	0.847016	0.972825
204	A	106973	261860	296892	276357	278370	14372.3	0.825043	0.988481
205	C	106197	261439	296361	289153	282318	15054	0.829258	0.97108
206	G	106573	261460	296667	285348	281159	14675.4	0.812312	0.962804
207	C	103561	260031	296666	288106	281601	15647.3	0.825064	0.976976
208	G	102880	260854	298181	285513	281516	15498.5	0.819399	0.969767
209	C	100976	259914	297255	288500	281890	15944.6	0.837451	0.967855
210	A	99263.5	253519	293024	283589	276711	16845.1	0.862093	0.990877
211	T	93042.6	252530	291931	280438	274966	16544.4	0.892119	1.00078
212	T	91905.3	251818	292130	279457	274468	16831	0.90068	1.00061
213	G	89396.9	251428	291322	281210	274653	16934.1	0.923843	0.990251
214	C	88257.6	251428	291332	282730	275163	17147.1	0.945717	0.993084
215	A	88065.1	251381	291215	279863	274153	16756	0.953539	1.00091
216	A	86570.3	251479	290617	270006	270701	15985.7	0.951579	1.01312
217	C	85444.7	251599	290616	283137	275117	16907.9	0.960252	0.99274
218	G	84299.5	251259	290609	277147	273005	16329.5	0.962858	1.00059
219	G	84562.8	251559	291366	275559	272828	16365.4	0.962834	1.00157
220	G	85574.4	251556	292099	278903	274186	16884.2	0.950694	0.995516
221	C	83005.1	250039	291905	283595	275180	18098	0.979412	0.995925
222	T	82777.2	248989	292410	282505	274635	18579.8	0.977196	0.997198
223	G	82588.6	248434	291174	276318	271976	17716.6	0.974218	1.00533
224	T	83466.7	249367	291174	279239	273260	17583.4	0.963052	0.993897
225	C	83973.5	250907	291389	280915	274404	17156.2	0.959018	0.988089
226	A	82378.5	250383	291391	280987	274254	17405.2	0.994349	0.998732
227	T	82048.5	250368	291259	277733	273120	17009.4	0.999042	0.987937
228	T	81168.5	250219	291228	278052	273166	17094.6	1.0082	0.982771
229	G	81419.9	250219	291537	278016	273257	17200.6	0.96234	0.905703
230	A	81355.1	250219	291534	277118	272957	17121.6	0.963662	0.900292
231	C	81296.1	250077	291521	280578	274059	17536.4	0.973881	0.840577
232	A	80889.5	248935	291510	281150	273865	18128.4	0.953643	0.793074
233	A	80459.4	248399	291498	280377	273425	18269	0.916604	0.767171
234	A	80382.7	247469	291337	275971	271592	18174.6	0.897366	0.754306
235	A	80532	247276	291348	274781	271135	18176	0.892434	0.681337
236	C	81912.9	249852	291217	280649	273906	17547.1	0.792523	0.3439
237	G	81969.9	248717	287749	273011	269825	16093.2	0.738941	0.141594
238	A	81834.4	247420	286950	271010	268460	16238.5	0.713545	0.110342
239	A	78353.6	230424	263161	248885	247490	13401	0.737998	0.105476
240	G	78398.8	229004	260743	247475	245741	13015.2	0.738575	0.107415
241	A	79172.7	223053	256089	211960	230367	18743.1	0.742917	0.114793
242	C	77139.7	203490	228105	219991	217195	10241.6	0.762598	0.124166
243	C	73749.3	198257	223774	207259	209763	10566.9	0.814303	0.132257
244	C	72132.7	192121	218101	204370	204864	10612.1	0.835194	0.138978
245	C	71869.5	170368	200072	183763	184734	12145.9	0.876271	0.163079
246	G	64917.9	81770.5	101806	99011.5	94196.1	8860.04	0.962268	0.322974
247	A	60570.9	36668.7	38460.3	39488.3	38205.8	1165.1	1.08318	0.820865
248	T	58392.5	28725.8	28815.9	31325.5	29622.4	1204.86	1.12406	1.06551
249	A	57824.8	26186.4	24039.3	28086.9	26104.2	1653.44	1.14716	1.23528
250	G	57903.4	26202.6	24377.9	28608.2	26396.3	1732.42	1.14516	1.22933
251	A	58818.7	26080.9	24472.4	28780.4	26444.6	1777.47	1.11715	1.25002
252	G	58826.6	26080.9	24768.7	30055.3	26968.3	2247.63	1.11567	1.22753
253	A	60054.3	27767.7	25040.5	30419.8	27742.7	2196.13	1.09351	1.20431
254	C	60244.8	28421.3	25063.3	31929.9	28471.5	2803.49	1.09009	1.17348
255	A	62977.2	31441.8	27373.5	31563.9	30126.4	1947.23	1.02795	1.10604
256	C	62468.4	31443.8	27378.4	32446.6	30422.9	2191.41	1.03575	1.07859
257	G	65609.3	32638.4	29229.4	32217.5	31361.8	1517.55	0.984432	1.06075
258	T	65636.8	32991.6	29950.6	31746.9	31563	1248.24	0.983091	1.05474
259	T	66334.1	34170.9	30606.7	31960.7	32246.1	1469.01	0.971217	1.04692
260	T	66308.6	34176	30608.4	32565	32449.8	1458.76	0.968332	1.04273
261	C	65709.5	35339.1	31010.5	32818.8	33056.1	1775.11	0.975995	1.03265
262	T	65630.9	35343.2	31305.2	32665	33104.4	1677.55	0.977942	1.05774
263	A	65670.2	35347.2	31305.2	33580	33410.8	1654.51	0.978344	1.06426
264	T	65672.2	35347.2	31308.4	33576.9	33410.9	1653.02	0.980977	1.13177
265	C	64737.2	35777.6	31116.3	33069.4	33321.1	1911.26	0.984768	1.15004
266	C	64701.8	35769.5	31116.3	31556.2	32814	2097.53	0.991773	1.17075
267	G	64587.9	35769.5	31116.3	32915.7	33267.1	1915.83	0.995225	1.16959
268	C	64527	35769.5	30784.2	33318.6	33290.7	2035.32	1.0074	1.19901
269	T	64424.8	36800.6	31308.4	33167.9	33759	2280.82	0.982682	1.19027
270	T	64208.8	36801.6	31310	33397	33836.2	2263.35	0.987916	1.23786
271	G	64132.2	36802.7	31311.7	34292	34135.4	2244.42	0.993507	1.23527
272	A	64183.2	36973.2	31612.8	36461.9	35016	2415.41	0.991461	1.20651
273	C	64248.1	37075.7	31629.1	37969	35557.9	2801.91	1.00135	1.25403
274	A	64422.9	39189.8	32863.2	41387.5	37813.5	3613.58	0.989725	1.18317
275	G	63751.1	39189.8	33089.5	42682.4	38320.6	3964.24	1.01208	1.19711
276	C	64169.5	39689.1	33525.8	42036.5	38417.1	3589.03	1.00533	1.19929
277	C	64279.5	40445.3	33691.8	42590.1	38909.1	3791.65	0.993888	1.17455
278	T	65004.3	42548.2	34551.4	42648.6	39916.1	3793.6	0.981356	1.16806
279	G	63309.1	42551.3	34553	43442.1	40182.1	3996.94	1.02411	1.23438
280	C	63432.9	45160.7	37022.8	43469.8	41884.4	3506.33	1.02199	1.20028
281	G	63715.7	45322	37984.9	43193	42166.6	3082.03	1.01458	1.20335
282	T	63635.2	45406.3	38128.2	43206.8	42247.1	3047.79	1.01213	1.20987
283	A	64334.5	45406.3	38326.8	50039.4	44590.8	4816.28	1.00406	1.1563
284	C	63760.9	44992.2	38518.9	50708.3	44739.8	4979.51	1.01087	1.16233
285	C	64521.1	47611.7	39914.1	50096.3	45874	4334.65	0.999696	1.16013
286	G	64511.3	47669.6	40109.5	50440.7	46073.3	4366.16	0.99455	1.15724
287	T	63886.6	47670.6	40103	49328.9	45700.8	4015.76	1.00649	1.19389
288	G	63792.3	47905.1	40103	51864.8	46624.3	4886.4	1.00945	1.19521
289	A	64835.4	54056.6	43740	51003.6	49600	4327.11	0.973915	1.1233
290	C	64827.5	54096.2	44013.5	52709	50272.9	4462.17	0.962488	1.11046
291	G	64644.8	54194.6	44252.8	53776.3	50741.2	4591.21	0.961015	1.11717
292	C	64407.2	54384.4	44254.4	54702.1	51113.6	4851.94	0.960597	1.13323
293	C	64595.7	54804.6	45000	54875.8	51560.2	4638.8	0.945294	1.13538
294	T	64454.3	55659.2	45354.9	54992.7	52002.3	4708.24	0.932892	1.1348
295	A	64501.4	56425.5	45900.3	57333.3	53219.7	5188.82	0.935774	1.11264
296	A	64159.7	56005.3	45299.6	58648.1	53317.7	5771.38	0.911704	1.0908
297	G	64301.1	57161.3	46177.1	60347.4	54561.9	6069.98	0.88691	1.06331
298	C	64395.4	58898.9	47692.8	60585.8	55725.8	5721.81	0.867889	1.05266
299	G	63144.1	59274.4	47852.3	60019.9	55715.5	5568.45	0.884091	1.05839
300	T	62395.7	59278.5	47718.8	60481.2	55826.2	5753.74	0.891138	1.06337
301	G	62124.7	60430.4	49075	60555	56686.8	5382.62	0.88532	1.04329
302	T	61869.3	62577	50269.9	60924.1	57923.7	5453.92	0.900721	1.08514
303	C	61062	62882.5	51100.2	61637.7	58540.1	5285.3	0.910635	1.09712
304	G	60128.9	62605.4	50887	63544.6	59012.3	5758.28	0.930156	1.10243
305	C	60358.8	62916	50989.5	63738.3	59214.6	5825.7	0.931658	1.11762
306	A	58494.6	61513.4	47520.2	65443.8	58159.1	7692.07	0.960476	1.15553
307	G	57029.3	60383.7	47554.4	66111.2	58016.4	7758.51	0.979644	1.12711
308	A	55888	60556.3	48344	67080	58660.1	7765.58	0.994025	1.14732
309	C	55825.2	60559.3	48269.1	68078.1	58968.8	8164.81	1.0025	1.16599
310	A	55603.2	61057.6	49245.9	67787.4	59363.7	7663.73	1.00717	1.17087
311	A	55000.2	60839.4	49245.9	67336.8	59140.7	7482.63	1.02218	1.17881
312	C	55727	68108.4	51427.5	69030	62855.3	8089.45	1.00723	1.11147
313	G	55605.2	69551.7	51635.8	71489	64225.5	8937.3	1.01395	1.08259
314	G	55929.3	70276.3	51701	73192.9	65056.7	9518.72	1.00794	1.07549
315	G	56233.7	71058.8	52471	75009.1	66179.6	9826.7	1.00468	1.07096
316	C	56182.7	72308.2	53508.1	75798	67204.8	9789.25	1.00297	1.05748
317	A	55868.4	71487.1	54146.2	70540.1	65391.2	7960.76	1.00886	1.09622
318	C	55554.1	71408	53810.9	76686.8	67301.9	9779.99	1.00806	1.07663
319	G	55964.6	72903	56225.2	77143.6	68757.3	9029.01	1.00386	1.07315
320	C	56002	73978.8	57133.7	77409.6	69507.4	8860.93	0.999263	1.09225
321	C	56220	74504.6	58501.2	76140.9	69715.6	7957.84	0.995074	1.11096
322	G	56129.6	74333	58276.5	76976	69861.8	8262.8	0.977358	1.12217
323	T	56381.1	74704.5	58706.3	75178.2	69529.7	7655.72	0.970735	1.12567
324	T	56373.2	74686.2	59004.2	76213.2	69967.9	7777.49	0.953587	1.10222
325	T	56497	75163.3	59552.9	77911	70875.7	8084.63	0.942285	1.09293
326	C	56349.6	75163.3	59552.9	78486.1	71067.4	8254.23	0.934953	1.1137
327	A	56363.4	74933.9	59554.5	80560.6	71683	8878.45	0.924374	1.09888
328	G	56002	75071.9	59552.9	82752	72458.9	9649.55	0.932866	1.08962
329	G	56180.7	77447.9	60012	83900.8	73786.9	10090.3	0.911227	1.06658
330	G	55960.7	78036.5	60899.3	88823.4	75919.7	11497.8	0.89589	1.04
331	G	55943	78187.8	61949.3	92215.8	77451	12367.2	0.894803	1.01531
332	C	54858.7	78766.3	62937.5	93486.1	78396.6	12474.1	0.926704	1.03009
333	C	54731.1	77940.1	63806.9	93055.5	78267.5	11942.9	0.926498	1.03753
334	G	53756.8	76163	62758.5	92438.8	77120.1	12135.8	0.916286	1.05038
335	T	53236.2	76557.8	63077.5	92751	77462.1	12131	0.927865	1.0452
336	A	52684.3	77616.4	64010.4	95815.9	79147.5	13029.6	0.939301	1.02599
337	C	52100.9	77720.9	63476.4	95116.2	78771.2	12938.2	0.95095	1.03302
338	G	52242.3	78142.1	63452	95263.8	78952.6	12999.8	0.926305	1.02207
339	T	51193.4	77749.3	63450.4	94899.3	78699.7	12856.6	0.949313	1.03207
340	G	50134.6	77300.7	63632.7	95935.8	78956.4	13239.6	0.9627	1.02059
341	A	50058	77463.1	63207.8	95239.2	78636.7	13103.1	0.963153	1.02416
342	T	50837.8	80679.4	64454.8	97132.3	80755.5	13340.6	0.930992	0.992695
343	G	50708.2	81073.2	64681.1	97859.6	81204.7	13545.4	0.932326	0.984452
344	C	49256.6	81329	64611.1	97076.9	81005.7	13256.1	0.950471	0.980224
345	C	49396	81460.9	64500.4	96927.7	80963	13243.1	0.947787	0.985844
346	G	49486.4	81731.9	64677.9	97203	81204.3	13283.6	0.941809	0.98447
347	C	49545.3	81734	64905.8	97476.7	81372.2	13299.5	0.940927	0.985966
348	A	48392.3	82090.2	64754.4	95240.7	80695.1	12485	0.961642	0.989266
349	C	48598.5	82281	64489	96901.6	81223.9	13253.5	0.957399	0.993204
350	G	48264.6	82884.9	63870.4	94991.6	80582.3	12809.1	0.967645	1.00263
351	T	48213.5	82882.9	63904.6	94822.4	80536.6	12730.7	0.963699	1.00456
352	C	47329.6	82350	63450.4	94696.3	80165.6	12849.3	0.966674	0.989122
353	G	47276.6	82350	63450.4	94025.8	79942.1	12598	0.960778	1.00994
354	T	46816.9	82801.7	63536.6	91872.9	79403.7	11815.1	0.958253	1.02722
355	T	46816.9	82801.7	63536.6	93112.4	79816.9	12257.3	0.94533	1.02202
356	T	46606.7	82802.7	63082.4	93944.3	79943.2	12760.5	0.931049	1.01818
357	G	46618.5	82808.8	63082.4	94799.4	80230.2	13076.1	0.934732	1.02542
358	A	46536	82832.1	63082.4	93572.2	79828.9	12627.2	0.928243	1.03173
359	T	46528.2	82832.1	63289.2	95894.3	80671.9	13398.3	0.915988	0.980673
360	C	46703	83532.4	63342.9	95506.8	80794	13272.8	0.908647	0.994167
361	G	46463.4	83392.4	63613.2	95705.2	80903.6	13219.2	0.928722	1.01956
362	A	45752.3	83660.3	63611.5	90608.8	79293.5	11445.9	0.94496	1.03413
363	C	45422.3	83744.5	63246.9	95217.7	80736.4	13224.2	0.946246	0.964306
364	G	44862.5	86061.7	63832.9	94800.9	81565.2	13036.3	0.957222	1.01676
365	A	44257.5	86061.7	63793.9	94867	81574.2	13076.4	0.97448	1.02216
366	G	43393.2	85109.6	63383.6	95697.5	81396.9	13450.8	0.978181	1.03454
367	T	43575.8	86350.9	64181.3	96277.2	82269.8	13417.1	0.983682	1.03776
368	C	43196.7	86036.3	64419	96629.4	82361.6	13404.1	0.99618	1.0353
369	C	42619.2	84607.2	64622.5	88108.3	79112.7	10345.3	0.998156	1.06619
370	A	42436.6	84786.9	64702.3	91479.2	80322.8	11378.2	0.961674	1.022
371	T	43151.6	86128.6	65504.9	95823.6	82485.7	12642.7	0.932584	1.01159
372	C	43234.1	85776.5	65775.2	94447.2	81999.6	12006.1	0.931985	1.03414
373	A	42980.7	85778.5	66009.6	81775.5	77854.5	8533.57	0.929756	1.10397
374	C	42943.3	85778.5	66017.7	97001.5	82932.6	12808.2	0.930107	1.05887
375	G	43128	85900.3	66258.7	97985.7	83381.6	13074.4	0.8998	1.06331
376	G	42446.4	86512.3	66248.9	99863.4	84208.2	13819.4	0.934842	1.0682
377	C	42864.8	87595.2	67743.4	100791	85376.5	13582.4	0.922922	1.04031
378	C	43031.7	87618.6	67333.2	100855	85269	13785.8	0.929885	1.07426
379	G	42540.7	87546.5	66885.5	98614.7	84348.9	13149.3	0.92155	1.06853
380	T	40810.1	85937.8	66117.1	94215	82090	11789.2	0.988256	1.13323
381	T	40242.4	85851.6	68497.2	95977.3	83442	11347.4	0.993947	1.12431
382	G	40293.5	85943.9	68966.1	99486.7	84798.9	12486.3	0.992151	1.10529
383	G	39961.5	86998.4	68957.9	101892	85949.4	13465.6	1.00614	1.09369
384	A	39941.9	89193.8	69885.9	104365	87814.8	14109.6	1.00118	1.05659
385	G	38806.5	88817.2	69910.3	107254	88660.6	15246	1.00385	1.0485
386	G	39680.7	90361.9	70939.2	108552	89951.1	15358.2	0.982724	1.02651
387	A	39560.8	91229.7	72194.4	103030	88818	12703.5	0.955114	1.0395
388	T	40014.6	93015	74371.1	107417	91601.1	13528	0.939669	1.01954
389	C	39203.3	92636.4	75012.5	102739	90129.4	11457.3	0.891272	0.998971
390	C	40330.8	95327	77220.1	106533	93026.7	12077	0.881112	0.988079
391	A	39998.9	95878.1	78437.9	107128	93814.7	11803.3	0.827334	0.971668
392	A	39977.3	95370.7	78307.7	107505	93727.7	11976.2	0.832105	0.969503
393	A	40207.1	95861.9	77799.7	108345	94002.1	12539	0.814402	0.906392
394	T	39989	95744.2	78548.6	104059	92783.8	10622.7	0.838049	0.876255
395	T	38955.8	95930.9	77819.2	105132	92960.7	11346.5	0.864058	0.965167
396	T	38995.1	95930.9	77516.4	103560	92335.9	10932.1	0.866311	0.975063
397	G	37785.1	95408.2	77269	104302	92326.3	11249.1	0.893325	0.97314
398	A	37600.5	94326.3	77492	108354	93390.7	12616.6	0.897503	0.959096
399	G	34940.8	91376.9	74906.7	103826	90036.7	11844.4	0.945413	0.863234
400	G	35536	93608.7	76552.6	105592	91917.7	11915.3	0.920568	0.702211
401	T	33092.4	94283.7	75238.8	103948	91156.8	11927.2	0.989138	0.749872
402	C	33265.3	95604.1	75282.8	101721	90869.3	11300.7	0.999882	0.739404
403	A	32744.7	95724.9	74698.3	85184.9	85202.7	8584.06	1.00954	0.779549
404	A	33512.8	99155.4	75650.7	69100.7	81302.3	12904.1	0.980658	0.765285
405	C	33660.1	97590.3	72630.8	98946.9	89722.7	12098.5	0.970705	0.632395
406	C	33781.9	98090.7	73011.7	98997.6	90033.3	12041.8	0.976974	0.570136
407	C	33754.4	98084.6	72988.9	98465.6	89846.4	11921	0.978818	0.573435
408	C	33746.5	97958.8	72961.2	97792	89570.7	11744.8	0.977008	0.56137
409	A	33033.5	88599	66865.9	77703.3	77722.8	8872.49	0.9978	0.649557
410	A	32713.3	78256.8	57241.1	58139.1	64545.7	9702.15	0.995977	0.774513
411	C	32733	76337.5	55271.2	73458.9	68355.9	9326.61	0.991419	0.713652
412	C	33261.4	76244.2	53180.8	72142.6	67189.2	10045.9	0.976909	0.718151
413	C	33057.1	74155.4	52990.3	72113.3	66419.7	9532.51	0.987819	0.739314
414	A	32864.6	69274.6	50099	67284.6	62219.4	8608.83	0.96892	0.768877
415	A	32674	63832.5	45490.1	60898	56740.2	8044.73	0.96447	0.857726
416	A	33004	59244	42522.2	52227.7	51331.3	6855.99	0.963457	0.934445
417	C	33039.4	58349.8	41597.5	54615.9	51521.1	7180.7	0.966112	0.929548
418	T	32970.6	57028.3	40978.8	52839.8	50282.3	6797.16	0.972773	0.948639
419	C	32960.8	57026.3	40934.9	53494.9	50485.4	6905.38	0.963409	0.924876
420	A	32581.7	56785.8	40903.9	52284.6	49991.4	6683.41	1.00289	0.968404
421	A	32452.1	56041.8	39544.6	50760.6	48782.3	6878.72	1.01543	0.985372
422	G	32493.3	56036.7	39368.7	49350.4	48252	6848.88	1.01336	0.993917
423	C	32654.4	56113.9	39783.9	51417.3	49105	6864.27	1.01137	0.961911
424	A	31843.1	55824.6	39437.1	48255.5	47839.1	6696.66	1.04343	0.981949
425	C	31513.1	55651.1	39381.7	50969.8	48667.5	6838.51	1.0647	0.945794
426	T	31798	55558.7	39355.7	48984.4	47966.3	6653.91	1.05455	0.948268
427	G	31919.7	55095.9	38847.8	49730.3	47891.3	6759.53	1.048	0.947147
428	G	32073	54899	38525.4	49674.9	47699.8	6828.83	1.0572	0.998339
429	A	31754.7	54948.7	38525.4	46603.9	46692.7	6705.09	1.07534	1.02204
430	C	32676	54945.7	39632.5	50657.6	48411.9	6450.12	1.04581	0.984176
431	T	32953	54908.1	39660.1	49638	48068.8	6323.09	1.03386	0.969529
432	G	32927.4	54676.7	39472.9	49725.6	47958.4	6331.47	1.02929	0.984496
433	C	33025.6	52901.6	39759.4	49042.9	47234.6	5515.51	1.04336	1.0056
434	G	33226	52910.7	39525	48490.8	46975.5	5568.75	1.03742	0.99967
435	A	33552.1	52912.8	39223.8	45951.8	46029.5	5588.76	1.02611	1.02362
436	A	33532.4	53173.6	39168.5	44112.6	45484.9	5799.33	1.00908	1.0108
437	A	33451.9	53745	39168.5	43166.8	45360.1	6149.62	1.00992	1.02632
438	C	33907.6	53905.4	39429	49527.3	47620.5	6061.81	0.999594	0.96007
439	C	34147.2	53303.5	40283.7	49578	47721.7	5475	0.993672	0.969838
440	A	34172.8	53161.4	40127.4	49648.8	47645.9	5506.38	0.987412	0.961495
441	T	34068.7	52779.8	39984.1	47048.3	46604.1	5233.26	0.987488	0.976317
442	T	33891.9	53082.3	39759.4	48803	47214.9	5553.73	0.981512	0.966242
443	T	34457.6	53143.2	40207.2	49147.4	47499.2	5408.17	0.966708	0.959691
444	C	34469.4	53144.2	40080.2	47655.7	46960	5356	0.948997	0.964818
445	C	34428.1	52996	40054.1	48300.1	47116.7	5349.35	0.950705	0.957627
446	A	33836.9	52825.5	39945	45158.3	45976.3	5290.13	0.933182	0.974916
447	C	33783.9	52366.7	39630.8	47665	46554.2	5258.4	0.928368	0.956076
448	T	33893.9	52352.5	39910.9	44893.8	45719.1	5112.7	0.916488	0.968822
449	T	33931.2	52066.3	39910.9	46869.9	46282.4	4979.8	0.921848	0.950908
450	C	33742.6	51666.4	39661.8	46105.6	45811.3	4905.3	0.929445	0.973452
451	G	33642.4	51666.4	39534.8	45299.8	45500.3	4954.75	0.924272	0.976273
452	C	33265.3	51301	39534.8	46027.2	45621	4812.14	0.935164	0.969309
453	C	33310.5	51301	39534.8	45918	45584.6	4809.34	0.931478	0.985991
454	G	32711.3	51301	39429	45193.7	45307.9	4847.43	0.947097	0.982677
455	T	32731	51157.9	39429	44773.8	45120.2	4794.6	0.937586	0.960025
456	C	31576	49217.4	39290.6	45961	44823	4131.72	0.972193	0.961537
457	G	31363.8	49002.2	39069.2	45456.6	44509.3	4110.1	0.971942	0.924827
458	G	31063.3	48755.6	38917.8	45207.5	44293.6	4067.93	0.988807	0.909919
459	T	31279.4	48999.2	39163.6	43868.1	44010.3	4016.62	0.97689	0.891235
460	G	31361.9	48829.7	39163.6	45791.9	44595.1	4035.89	0.969498	0.802069
461	A	31094.7	48684.5	39116.4	45461.3	44420.7	3974.87	0.910423	0.381288
462	T	31108.5	48714	39114.8	44833.8	44220.8	3942.76	0.906927	0.323674
463	T	31028	50434.3	39752.9	44650.8	44946	4365.64	0.905419	0.291992
464	T	30980.8	49940	39453.4	44175.6	44523	4288.19	0.916117	0.287825
465	G	30688.1	49746.2	38885.2	41318.3	43316.6	4653.66	0.924918	0.296251
466	G	30698	49174.8	38554.7	41567.5	43099	4468.81	0.922639	0.298182
467	C	30483.8	45957.4	38505.9	39027	41163.4	3396.52	0.938785	0.32688
468	A	30715.6	45890.4	37929.6	37090.9	40303.6	3965.28	0.931892	0.333472
469	C	30556.5	45050	36220.1	36400.4	39223.5	4120.63	0.937452	0.342709
470	A	30405.3	40862.4	32156.6	34285.9	35768.3	3705.49	0.939466	0.376474
471	A	28309.4	17708.6	15532.9	17569.7	16937.1	994.51	1.00971	0.801544
472	G	28213.1	15203.8	13258.6	14477.1	14313.2	802.54	1.0101	0.950228
473	A	28093.3	14334	11803.1	13234.5	13123.9	1036.17	1.01608	1.02969
474	T	28382.1	13565.7	12516.2	12362.6	12814.8	534.615	1.00775	1.05665
475	T	28384	13563.6	12514.6	12419.5	12832.6	518.395	1.00699	1.05317
476	T	28323.1	13532.2	12516.2	12505.6	12851.3	481.446	0.994036	1.05154
477	C	28617.8	14290.3	13727.4	12348.8	13455.5	815.633	0.992107	1.01465
478	C	28623.7	14290.3	13727.4	12302.6	13440.1	836.523	0.994304	1.0218
479	G	28645.3	14290.3	13730.7	12305.7	13442.2	835.502	0.992114	1.04622
480	T	28564.7	14290.3	13730.7	12376.4	13465.8	803.478	0.992504	1.02796
481	A	28584.4	14506.5	13730.7	12490.2	13575.8	830.394	1.00399	1.04407
482	A	28497.9	14507.5	13730.7	12564.1	13600.8	798.722	1.00152	0.981533
483	T	28545.1	14344.1	13730.7	12465.6	13513.5	782.12	1.00495	1.01148
484	G	28602.1	14343.1	13730.7	12548.7	13540.8	744.775	0.997528	1.01356
485	A	28582.4	14250.7	13800.7	12493.3	13514.9	745.385	1.00337	1.01821
486	C	28154.2	13977.7	13857.7	12705.5	13513.6	573.522	1.01423	1.02041
487	A	28391.9	13977.7	13857.7	13122.3	13652.6	378.155	1.00844	1.02438
488	C	28460.6	14010.2	13857.7	13331.4	13733.1	290.774	1.0009	1.03114
489	A	28419.4	14546.1	14196.3	13448.3	14063.6	457.894	1.00823	1.00819
490	C	28350.6	14548.1	13836.5	13142.3	13842.3	573.949	1.01012	1.04338
491	C	28698.3	15749.8	13860.9	12911.6	14174.1	1179.66	1.00595	1.0398
492	T	28541.2	14886.1	12949.3	12213.4	13349.6	1127.24	1.0137	1.10528
493	G	28686.5	15630	13240.7	12135	13668.6	1458.57	1.00692	1.08698
494	C	28531.3	15633.1	13240.7	12299.5	13724.4	1403.25	1.00592	1.08761
495	G	28678.7	15339.8	13411.6	12531.8	13761	1172.69	0.999452	1.0852
496	G	28554.9	15295.1	13423	12650.2	13789.4	1110.45	1.00275	1.10092
497	A	28631.5	15295.1	13488.1	13173	13985.4	934.982	0.999863	1.08898
498	T	28486.2	15391.5	13999.3	13091.5	14160.8	945.89	0.992553	1.07892
499	G	28653.1	15483.9	13999.3	13053.1	14178.8	1000.45	0.985878	1.07744
500	A	28637.4	15483.9	14001	13843.5	14442.8	738.971	0.986762	1.05681
501	T	28869.2	15484.9	14828	13902	14738.3	649.341	0.973804	1.04296
502	G	28932.1	15484.9	14845.9	13934.3	14755	636.304	0.960893	1.04379
503	C	28884.9	15484.9	15231.7	13855.8	14857.5	715.784	0.96355	1.03801
504	C	28700.3	15319.5	15591.5	13869.7	14926.9	755.774	0.970023	1.05328
505	T	28662.9	15319.5	15591.5	13889.7	14933.6	746.454	0.951275	1.05261
506	T	28633.5	15319.5	16228.1	13995.8	15181.1	916.575	0.944845	1.03863
507	C	28627.6	15405.7	16228.1	14055.7	15229.9	895.532	0.946823	1.03884
508	A	28274	15512.3	16234.6	14088	15278.3	891.811	0.958663	1.03614
509	T	28248.5	15512.3	16234.6	14083.4	15276.8	893.864	0.950977	1.04622
510	C	28258.3	15517.4	16242.7	14029.6	15263.2	921.207	0.951411	1.08334
511	G	28112.9	15929.4	16242.7	13941.9	15371.4	1018.82	0.943404	1.08683
512	T	27800.6	15929.4	16242.7	14031.1	15401.1	977.121	0.944111	1.08339
513	C	27832	15931.5	16242.7	14092.7	15422.3	948.743	0.937187	1.09017
514	G	27839.9	16014.7	16325.8	14826.2	15722.2	646.187	0.93791	1.07305
515	G	27266.3	16014.7	16325.8	14817	15719.1	650.452	0.945393	1.0767
516	T	27054.2	16206.5	16342	14753.9	15767.5	718.841	0.948522	1.07894
517	G	27105.3	16209.6	16342	14912.3	15821.3	645.029	0.94688	1.09066
518	T	27105.3	16209.6	16535.8	14746.2	15830.5	778.194	0.933473	1.09372
519	T	26863.7	16209.6	16705.1	15033.8	15982.8	700.887	0.939017	1.08573
520	G	26885.3	16855.1	17429.6	15321.4	16535.3	889.863	0.90765	1.03135
521	A	26521.9	16855.1	17429.6	15833.5	16706	660.067	0.911939	1.02857
522	T	26246.9	16889.6	17437.7	15728.9	16685.4	712.399	0.902335	1.03454
523	G	26083.8	17299.6	17437.7	15701.2	16812.8	788.057	0.902252	1.03366
524	T	26111.3	17299.6	17688.4	15624.3	16870.8	895.557	0.860979	1.0218
525	T	25777.4	17312.8	17709.6	15752	16924.8	844.978	0.866875	1.01502
526	G	25661.5	17312.8	17944	15779.6	17012.2	908.813	0.869565	1.01923
527	A	25665.4	17312.8	18447.1	16007.2	17255.7	996.872	0.85535	0.998383
528	T	25302	17664	18522	15756.6	17314.2	1155.74	0.863365	0.98915
529	T	25225.4	17665	18525.2	15868.8	17353	1106.67	0.863495	1.00385
530	A	24402.4	17195.1	18544.7	15421.3	17053.7	1279.04	0.890928	1.02053
531	T	24186.3	16962.7	18544.7	16042.6	17183.3	1033.34	0.873792	0.971363
532	T	23683.5	17148.4	18543.1	16093.4	17261.6	1003.31	0.818114	0.881272
533	A	23534.2	17187	18557.8	16391.7	17378.8	894.641	0.813288	0.864813
534	T	22481.3	17185.9	18368.9	16161	17238.6	902.139	0.825251	0.866948
535	G	22345.8	17187	18367.3	15982.6	17179	973.548	0.783492	0.86607
536	T	22314.4	17324	18473.1	16221	17339.4	919.486	0.687412	0.711918
537	C	21952.9	17324	18178.4	16181	17227.8	818.276	0.686829	0.697038
538	A	21844.9	17324	18178.4	15876.5	17126.3	950.089	0.668735	0.692539
539	C	21782	17517.8	18473.1	16268.7	17419.9	902.621	0.641176	0.678737
540	C	21740.8	17499.6	18652.2	16059.5	17403.8	1060.62	0.641399	0.684165
541	G	21133.8	17167.7	17843.1	15063	16691.3	1183.89	0.669114	0.71291
542	A	19375.8	16428.8	15957.8	13249.9	15212.2	1400.79	0.726176	0.784517
543	G	19140.1	16428.8	15332.7	13326.8	15029.4	1284.41	0.735735	0.792831
544	C	18552.7	16422.7	15256.2	13156.1	14945	1351.61	0.73658	0.797859
545	C	17507.7	16346.6	15150.3	13137.7	14878.2	1324.1	0.77314	0.800752
546	T	15339.2	12799.4	12799.5	11433.7	12344.2	643.788	0.864131	0.96829
547	G	15077.9	12673.5	12128.7	11223.1	12008.4	598.227	0.877931	0.996559
548	A	14608.4	12398.5	12060.4	11123.1	11860.6	539.48	0.902111	1.0117
549	T	13966.1	12356.9	12327.4	10786.3	11823.5	733.504	0.939944	0.987553
550	G	13944.5	12363	12327.4	11030.8	11907	619.746	0.915481	0.980496
551	T	14140.9	12363	12327.4	11007.8	11899.4	630.617	0.902764	0.990394
552	G	14070.2	12363	12327.4	11112.3	11934.2	581.335	0.898227	0.988317
553	C	14082	12363	12329	11055.4	11915.8	608.518	0.902218	0.987661
554	T	13665.6	12363	12329	11080	11924	596.922	0.927699	1.00561
555	T	13535.9	12363	12329	11049.3	11913.7	611.417	0.933536	1.00527
556	T	13255	12392.4	12329	11136.9	11952.8	577.456	0.924718	1.02487
557	T	13237.4	12392.4	12329	11180	11967.1	557.179	0.924766	1.02235
558	A	13178.4	12392.4	12329	11276.9	11999.4	511.562	0.917722	1.01472
559	G	13127.4	12392.4	11961	10675.6	11676.3	729.217	0.941493	1.04006
560	A	12765.9	12392.4	11961	10671	11674.8	731.327	0.948607	1.04142
561	G	12765.9	12392.4	11962.7	11000.1	11785	582.12	0.934605	1.02867
562	C	12638.3	12392.4	11962.7	11029.3	11794.8	569.002	0.934256	1.02465
563	A	12705	12392.4	11969.2	10944.7	11768.8	607.764	0.890538	0.878148
564	C	12677.5	12941.5	11977.3	11053.9	11990.9	770.656	0.849706	0.844259
565	A	12636.3	12941.5	11977.3	11010.8	11976.5	788.176	0.845018	0.820315
566	T	12257.2	13502.7	12241.1	11006.2	12250	1019.21	0.862019	0.787705
567	G	12241.5	13502.7	12241.1	10960.1	12234.6	1038.04	0.823171	0.755465
568	C	12094.1	13502.7	12009.9	11015.5	12176	1022.2	0.837421	0.756617
569	G	12359.3	13502.7	11977.3	10952.4	12144.2	1047.83	0.795931	0.758982
570	T	12109.9	13499.7	11970.8	11004.7	12158.4	1027.18	0.812328	0.746123
571	C	11931.1	13321.1	11970.8	11077	12122.9	922.439	0.816925	0.749414
572	C	11807.4	13321.1	11969.2	10966.2	12085.5	964.859	0.836134	0.750087
573	A	11314.3	13099.8	9483.2	8421.14	10334.7	2002.71	0.853299	0.87929
574	G	10772.2	13099.8	9478.32	7792.17	10123.4	2214.33	0.898432	0.903077
575	T	10677.9	13099.8	9004.57	7369.27	9824.55	2410.26	0.898639	0.932747
576	A	10565.9	12894.8	8661.05	7392.34	9649.39	2352.57	0.906674	0.911439
577	G	10076.8	12696.9	8232.89	6798.74	9242.83	2511.57	0.899415	0.917812
578	T	10127.9	12696.9	8232.89	6708	9212.59	2541.19	0.8846	0.911691
579	G	9837.17	12696.9	8232.89	6721.84	9217.2	2536.65	0.875599	0.862102
580	T	9837.17	12212.7	8229.63	6772.59	9071.66	2299.36	0.866813	0.871095
581	T	9746.82	12208.7	8226.37	6820.26	9085.11	2282.08	0.865377	0.872404
582	A	9872.53	12843	7993.57	6358.92	9065.17	2753.44	0.85376	0.875586
583	C	9654.49	12843	7993.57	6425.04	9087.21	2731.87	0.867548	0.865452
584	A	9678.07	12842	7993.57	6591.13	9142.23	2678.05	0.859752	0.855925
585	C	9595.56	12757.8	7990.31	6743.37	9163.82	2591.79	0.87042	0.850993
586	A	9579.85	12245.2	7892.63	6246.65	8794.84	2530.64	0.864671	0.848593
587	C	9063.24	12242.2	7365.15	5842.21	8483.18	2729.76	0.770698	0.726812
588	C	8959.13	12242.2	7221.89	5733.02	8399.03	2784.66	0.739531	0.720348
589	T	8613.42	10876.1	7218.63	5743.79	7946.16	2157.48	0.589282	0.322458
590	T	8526.99	10607.1	7365.15	5734.56	7902.28	2025.15	0.594103	0.294314
591	T	8434.67	10607.1	7366.78	5803.76	7925.89	2000.42	0.607825	0.373312
592	A	8428.78	10606.1	7366.78	5839.13	7937.34	1987.49	0.600093	0.355588
593	A	8375.74	10606.1	7366.78	5620.76	7864.55	2065.47	0.594278	0.355053
594	C	8320.74	10603.1	7116.07	5756.09	7825.07	2041.29	0.596317	0.357827
595	C	8352.17	10598	7148.63	5648.44	7798.35	2072.21	0.595955	0.357344
596	C	8283.42	10597	6757.9	5034.85	7463.24	2324.85	0.603747	0.374008
597	G	6985.02	8491.98	5855.98	4149.06	6165.67	1786.46	0.705568	0.493366
598	A	6625.56	8101.23	5991.11	4058.33	6050.22	1651.04	0.744738	0.504683
599	A	5075.73	4395.7	1698.02	1593.19	2562.3	1297.11	0.998839	1.21698
600	G	5065.91	3656.82	1698.02	1622.41	2325.75	941.715	1.01163	1.33666
601	A	5126.8	3656.82	2114.8	3104.87	2958.83	637.943	0.983525	1.04696
602	A	5058.05	3655.81	1935.71	2875.74	2822.42	703.236	1.02796	1.09175
603	A	4977.52	3559.39	1935.71	2881.89	2792.33	665.88	1.04025	1.11049
604	G	4961.8	3560.4	1945.48	2894.19	2800.02	662.643	1.03721	1.10927
605	T	4977.52	3560.4	1945.48	2854.21	2786.7	661.015	1.01421	1.11163
606	G	5001.09	3560.4	1945.48	2868.05	2791.31	661.518	1.09623	1.11328
607	A	4928.41	3560.4	2720.42	2844.98	3041.93	370.123	1.10921	1.01853
608	G	4934.3	3559.39	2723.67	2877.28	3053.45	363.209	1.09275	1.01788
609	C	5069.84	3749.18	2725.3	2880.35	3118.28	450.584	1.06664	0.996715
610	G	5124.84	3711.63	2748.09	2866.51	3108.74	429.035	1.05519	0.999277
611	G	5042.34	3713.66	2728.56	2851.13	3097.78	438.355	1.06428	1.00397
612	T	5199.48	3713.66	2728.56	2801.92	3081.38	448.091	1.03022	1.00732
613	T	5177.87	3713.66	2728.56	2860.36	3100.86	436.643	1.0349	0.988263
614	T	5146.44	3713.66	2728.56	2875.74	3105.98	433.871	1.04122	0.998515
615	T	5048.23	3713.66	2728.56	2851.13	3097.78	438.355	1.06498	1.00364
616	G	5482.34	3713.66	2728.56	2880.35	3107.52	433.059	0.983518	0.999505
617	A	5466.62	3713.66	2728.56	2852.67	3098.3	438.067	0.98383	0.92075
618	T	5391.98	3713.66	2728.56	2881.89	3108.03	432.791	0.996721	0.993898
619	G	5407.69	3713.66	2728.56	2881.89	3108.03	432.791	1.05376	0.9873
620	C	5407.69	3713.66	2728.56	2877.28	3106.5	433.599	1.05412	0.979043
621	T	5366.44	3713.66	2728.56	2888.04	3110.09	431.728	1.03734	0.993737
622	G	5356.62	3713.66	2728.56	2869.59	3103.93	434.967	1.0341	0.998844
623	A	5358.59	3713.66	2728.56	2751.17	3064.46	459.143	1.04692	1.01054
624	C	5358.59	3713.66	2728.56	2861.9	3101.37	436.361	1.04142	0.960497
625	T	5376.27	3713.66	2728.56	2884.96	3109.06	432.257	1.02265	0.993946
626	C	5391.98	3713.66	2728.56	2875.74	3105.98	433.871	1.04372	1.01004
627	A	5378.23	3713.66	2728.56	2116.05	2852.76	658.106	1.02958	1.02886
628	C	5374.3	3713.66	2728.56	2824.99	3089.07	443.403	1.02449	0.940311
629	C	5698.41	3713.66	2728.56	2763.48	3068.56	456.373	0.966563	0.893463
630	A	5700.37	3713.66	2728.56	2681.97	3041.4	475.741	0.98725	0.937083
631	T	5566.8	3713.66	2728.56	2829.6	3090.61	442.491	0.989414	0.871903
632	T	5539.3	3713.66	2728.56	2858.82	3100.35	436.926	0.996454	0.869164
633	C	5610.02	3713.66	2728.56	2848.06	3096.76	438.934	0.977941	0.865205
634	A	5580.55	3713.66	2728.56	2494.36	2978.86	528.306	0.983809	0.896352
635	C	5498.05	3712.64	2726.93	2831.14	3090.24	442.158	0.991426	0.842456
636	C	5627.7	3881.12	2726.93	2803.46	3137.17	526.98	0.975218	0.827673
637	A	5537.34	3880.11	2433.89	2491.28	2935.09	668.638	1.04753	0.978367
638	T	5505.91	3878.08	2433.89	2402.09	2904.68	688.416	1.04745	0.902401
639	T	5507.87	3329	2433.89	2462.06	2741.65	415.477	1.07061	0.954194
640	A	5627.7	3664.94	2433.89	2451.3	2850.04	576.265	1.07644	0.954008
641	A	5507.87	2706.84	2433.89	2943.4	2694.71	208.185	1.10093	1.02213
642	G	5519.66	2706.84	2433.89	2943.4	2694.71	208.185	1.10605	1.02225
643	A	5486.27	2706.84	2433.89	2897.27	2679.33	190.172	1.15288	1.04047
644	A	5490.2	2706.84	2433.89	2869.59	2670.1	179.76	1.16422	1.05232
645	C	5450.91	2706.84	2179.92	2923.41	2603.39	312.221	1.16973	1.136
646	A	5488.23	2707.85	2179.92	2901.88	2596.55	305.068	1.16535	1.1384
647	A	5800.55	3272.16	2502.26	2840.37	2871.6	315.084	1.11717	1.0653
648	C	5767.16	3272.16	2183.17	2408.24	2621.19	469.386	1.12228	1.21761
649	T	5896.8	3272.16	2183.17	2392.86	2616.06	471.762	1.10027	1.34409
650	T	6057.88	3565.48	2183.17	2408.24	2718.96	605.587	1.06809	1.32753
651	G	6063.77	3565.48	2183.17	2514.35	2754.33	589.285	1.07483	1.37242
652	G	6105.02	3566.49	2183.17	2514.35	2754.67	589.751	1.06564	1.37634
653	T	6325.02	3731.93	2183.17	2448.22	2787.77	676.329	1.03602	1.47301
654	T	6391.81	3731.93	2183.17	2514.35	2809.82	665.901	1.059	1.59127
655	G	6376.09	3731.93	2183.17	2957.24	2957.45	632.276	1.07209	1.50412
656	A	6395.73	3731.93	2183.17	2952.63	2955.91	632.281	1.0688	1.41545
657	A	6480.2	4040.47	2258.06	2878.81	3059.11	738.749	1.06638	1.38114
658	T	6472.34	4385.55	2259.69	2929.56	3191.6	887.437	1.17511	1.57059
659	A	6488.06	5357.86	2259.69	2931.1	3516.21	1330.77	1.20739	1.4639
660	T	6470.38	5611.59	2259.69	2957.24	3609.51	1444.05	1.23194	1.55186
661	A	6517.52	5611.59	2503.89	3224.82	3780.1	1328.08	1.22423	1.48942
662	A	6505.73	5614.64	2503.89	3255.58	3791.37	1325.26	1.22736	1.60923
663	G	6552.88	6573.75	2502.26	3243.28	4106.43	1770.69	1.22422	1.58999
664	G	6768.95	7150.24	3047.65	3215.6	4471.16	1895.63	1.20488	1.53024
665	T	6835.74	7735.86	2901.13	2708.11	4448.37	2325.94	1.27759	1.72957
666	T	6835.74	7117.76	2625.99	2808.07	4183.94	2075.85	1.4477	1.91146
667	A	6910.38	7130.95	2754.61	2789.62	4225.06	2054.83	1.50938	1.93698
668	G	7605.74	8761.96	2752.98	3523.16	5012.7	2669.71	1.38249	1.71999
669	C	7833.6	8959.87	2976.02	3506.25	5147.38	2704.52	1.47693	1.76543
670	G	7971.1	8959.87	3358.6	4485.84	5601.44	2418.95	1.55446	1.66227
671	G	7978.95	8960.89	3423.72	4505.83	5630.15	2396.26	1.58149	1.83786
672	T	7984.85	9961.61	3817.7	4524.29	6101.2	2744.92	1.57294	1.71138
673	G	8022.17	10732	3817.7	5037.92	6529.19	3013.26	1.55509	1.64129
674	G	8155.74	10735	4433.09	5357.79	6841.96	2778.56	1.61922	1.75091
675	A	8733.24	12342.7	4607.29	6131.32	7693.76	3345.63	1.5857	1.58878
676	G	9896.1	12610.6	5167.33	6214.36	7997.43	3289.89	1.39738	1.54319
677	C	10430.4	12645.1	5701.32	6205.13	8183.85	3161.28	1.4194	1.52075
678	A	10514.9	12645.1	5766.44	7453.85	8621.8	2927.13	1.40631	1.43308
679	G	11569.7	13112	6170.19	7979.79	9087.32	2940.19	1.34261	1.42633
680	C	12390.8	13116	6805.11	8012.08	9311.08	2735.26	1.25951	1.48673
681	A	12618.6	15340.8	7750.99	7950.57	10347.4	3531.76	1.27133	1.3612
682	T	12559.7	15611.8	7757.5	7955.18	10441.5	3656.84	1.26838	1.36225
683	G	12475.2	15095.2	7759.13	9294.63	10716.3	3159.14	1.2787	1.3608
684	G	13205.9	17183.9	8739.2	10015.9	11979.7	3716.69	1.20928	1.21805
685	G	13848.3	17519.9	9087.59	10063.5	12223.7	3766.11	1.19149	1.2104
686	T	13828.6	17764.5	9087.59	10172.7	12341.6	3860.05	1.19361	1.20285
687	C	14804.9	18052.7	9100.62	10183.5	12445.6	3989.39	1.11662	1.20084
688	C	14787.2	18053.7	9100.62	9912.84	12355.7	4042.71	1.11889	1.21934
689	A	15533.6	18833.2	10180	9871.31	12961.5	4153.82	1.13923	1.20104
690	T	15606.3	19939.5	10772.6	10817.1	13843	4310.86	1.18225	1.16845
691	C	16042.4	20245	11360.3	10649.5	14084.9	4365.47	1.18954	1.18111
692	C	15930.4	20581.9	11360.3	10729.4	14223.9	4503.18	1.19877	1.16493
693	A	15952	20585	11363.6	11799.7	14582.8	4247.94	1.20564	1.1459
694	G	15969.7	20586	11363.6	11825.9	14591.8	4242.72	1.25867	1.21157
695	T	16500.1	21572.5	11363.6	11450.7	14795.6	4792.14	1.25083	1.21937
696	T	16505.9	21576.6	11363.6	11595.2	14845.1	4760.79	1.2517	1.23266
697	T	16531.5	21680.1	11363.6	11792.1	14945.2	4765.47	1.25345	1.23398
698	G	16545.2	21682.1	11363.6	12151.9	15065.9	4689.45	1.24469	1.22102
699	G	17696.3	21684.1	12055.5	12962.3	15567.3	4341.06	1.16639	1.19944
700	G	18450.6	22771.1	12622	13131.5	16174.9	4668.89	1.14458	1.179
701	A	19083.1	23190.3	13219.5	13497.5	16635.8	4636.15	1.1089	1.16187
702	T	19096.8	23198.4	13219.5	13291.4	16569.8	4687.25	1.11798	1.18666
703	T	19232.4	23198.4	13478.4	13454.5	16710.4	4587.73	1.15678	1.17594
704	G	20100.6	24350.4	13771.4	14915.4	17679.1	4740.4	1.11189	1.1179
705	G	20638.8	24351.4	14494.2	15278.3	18041.3	4473.37	1.08366	1.09588
706	T	20660.4	24889.3	14518.7	15489	18299	4676.87	1.08766	1.07965
707	G	20721.3	24882.2	14899.6	15544.4	18442.1	4561.48	1.11252	1.08729
708	C	20593.6	24883.2	14899.6	15404.4	18395.8	4591.96	1.1282	1.10493
709	G	20640.8	25572.4	14899.6	15544.4	18672.1	4886.31	1.12067	1.08374
710	A	21118.1	25758.1	15806.4	15645.9	19070.1	4729.57	1.15468	1.06081
711	A	21161.3	26056.5	16065.3	15864.2	19328.7	4758	1.2355	1.05706
712	G	21349.9	26461.5	16070.2	16456.3	19662.6	4810.08	1.21989	1.04001
713	C	22247.6	26462.5	16084.8	16404	19650.4	4818.6	1.17296	1.04313
714	T	22349.7	26765.9	16084.8	16439.4	19763.4	4953.68	1.17305	1.03869
715	G	22365.4	26765.9	16110.9	16436.3	19771	4947.93	1.23467	1.0471
716	G	22471.5	26767	16106	16396.3	19756.4	4958.62	1.22019	1.04605
717	T	23052.9	27276.5	16436.5	16442.5	20051.8	5108.61	1.19513	1.02621
718	G	23233.6	27592.1	16786.5	16599.3	20326	5138.5	1.18473	1.01678
719	A	23131.5	27563.7	16602.5	16540.9	20235.7	5181.73	1.19115	1.02314
720	G	24384.7	27565.7	16602.5	16520.9	20229.7	5187.45	1.13509	1.03546
721	T	26144.7	28351.3	16685.6	16257.9	20431.6	5602.79	1.05868	1.02387
722	T	26044.5	28352.3	16685.6	16310.2	20449.3	5590.32	1.10114	1.02332
723	T	26095.6	28352.3	16685.6	16456.3	20498	5554.58	1.10734	1.02209
724	A	26217.4	28353.3	16685.6	16545.5	20528.1	5533.54	1.10205	1.02265
725	T	27614	28879	16685.6	16542.4	20702.3	5782.1	1.07391	1.00675
726	C	27419.5	28880.1	16685.6	16433.2	20666.3	5808.93	1.08804	1.02006
727	G	27551.2	28893.2	16685.6	16153.3	20577.4	5884.22	1.08748	1.0353
728	C	27525.6	28893.2	16685.6	16422.5	20667.1	5817.77	1.08742	1.03214
729	T	27553.1	28893.2	16685.6	16533.2	20704	5791.01	1.30584	1.02273
730	A	27678.8	29543.8	16685.6	16611.6	20947	6078.95	1.29877	1.01789
731	G	27678.8	29543.8	16685.6	16528.6	20919.3	6098.79	1.30495	1.01703
732	C	28678.7	29553	16696.9	16528.6	20926.2	6100.46	1.25911	1.01231
733	A	28896.7	29553	16696.9	16602.4	20950.8	6082.79	1.24811	1.0123
734	G	28892.8	29554	16690.4	16734.6	20993	6053.54	1.25896	1.00652
735	A	29654.9	29433.2	16690.4	16402.5	20842	6076.01	1.22375	1.01216
736	G	29833.7	29796.5	16767	16679.3	21080.9	6162.98	1.21636	0.99928
737	T	29961.3	30463.4	16767	16680.8	21303.7	6476.95	1.23091	0.994148
738	C	29931.9	30463.4	16767	16763.9	21331.4	6457.28	1.2608	1.0008
739	C	35979.9	30466.4	16801.1	16256.4	21174.6	6574.03	1.04799	1.00588
740	G	35948.5	30466.4	16910.2	16588.5	21321.7	6467.6	1.05049	1.00153
741	T	36119.4	30466.4	16825.6	16534.7	21275.6	6499.99	1.06319	0.973419
742	A	36109.6	30466.4	16825.6	16259.4	21183.8	6567.86	1.06713	0.968469
743	C	36066.4	30466.4	16825.6	16333.3	21208.4	6549.47	1.07091	0.967714
744	C	36374.8	30466.4	16825.6	16098	21130	6608.53	1.10336	0.96982
745	A	36290.3	30466.4	16400.7	16419.4	21095.5	6626.25	1.15074	0.983639
746	G	36288.3	30466.4	16400.7	16330.2	21065.7	6647.33	1.15054	0.983251
747	C	36879.6	30615.6	16400.7	16520.9	21179	6672.83	1.14881	0.973625
748	T	37738	31302.7	16397.4	16345.6	21348.6	7038.68	1.15365	0.965454
749	G	37706.5	31303.7	16397.4	16196.4	21299.2	7074.76	1.17327	0.967379
750	G	37763.5	31304.7	16397.4	16360.9	21354.4	7036	1.1832	0.965167
751	A	38401.9	31301.7	15620.8	15207.6	20710	7491.34	1.21279	0.999472
752	A	38533.5	30999.2	15617.6	14930.8	20515.9	7418.17	1.20936	1.01141
753	G	38623.9	30810.5	15617.6	15143	20523.7	7276.44	1.20699	1.01254
754	G	40134.4	30810.5	15666.4	15000	20492.3	7301.13	1.1807	1.01485
755	A	41760.8	31278.4	15699	15273.7	20750.3	7446.45	1.13391	1.00096
756	G	41751	31278.4	15699	15161.4	20712.9	7474.11	1.13451	1.00046
757	T	42367.8	31278.4	15659.9	14923.1	20620.4	7542.28	1.12504	1.00665
758	G	43536.6	31279.4	15659.9	14893.9	20611	7550.13	1.09484	1.00181
759	G	44239.8	31279.4	15659.9	14873.9	20604.4	7555.18	1.07943	1.00771
760	T	44681.7	31279.4	15659.9	14892.3	20610.5	7550.51	1.07328	1.01207
761	T	46573.4	31623.4	15633.9	14840	20699.1	7731.46	1.05631	1.00825
762	T	46600.9	31623.4	15633.9	14992.3	20749.9	7693.24	1.05497	1.00625
763	T	46618.5	31623.4	15633.9	15086.1	20781.1	7669.93	1.05836	0.997854
764	T	47386.6	31623.4	15633.9	15132.2	20796.5	7658.53	1.04647	1.00187
765	A	47353.2	31623.4	15633.9	15053.8	20770.4	7677.93	1.04708	0.999671
766	C	47366.9	31622.4	15633.9	14910.8	20722.3	7713.16	1.05399	0.943111
767	A	47665.5	31623.4	15633.9	15015.3	20757.5	7687.49	1.09021	0.936563
768	A	47665.5	31623.4	15633.9	14687.8	20648.4	7770.15	1.09029	0.920469
769	C	47753.9	31623.4	15633.9	15032.3	20763.2	7683.28	1.09041	0.831147
770	T	47956.2	32013.2	15633.9	14930.8	20859.3	7892.22	1.09515	0.774235
771	A	49195.7	32011.1	15632.2	14966.1	20869.8	7882.78	1.06648	0.661106
772	C	49162.3	32011.1	15632.2	14995.4	20879.6	7875.5	1.06361	0.564582
773	C	49339.1	32008.1	15630.6	14570.9	20736.5	7981.93	1.07361	0.529638
774	A	49588.5	31993.9	15630.6	14881.6	20835.3	7896.2	1.069	0.480692
775	C	49582.7	31603.1	15630.6	15056.9	20763.5	7668.33	1.06806	0.449299
776	T	49924.4	30525.3	14320	13785.1	19543.5	7768.38	1.05941	0.449891
777	G	51965.3	29774.2	14320	14228	19440.7	7306.96	1.01947	0.394348
778	C	51969.3	29255.6	14028.6	13734.3	19006.2	7248.42	1.02238	0.381359
779	G	52071.4	26976	12654.6	12141.1	17257.3	6875.41	1.02667	0.399831
780	A	52519.3	24512.8	12174.3	11762.8	16150	5915.78	1.0178	0.388175
781	A	52466.2	21818.1	9686.71	9886.69	13797.2	5672.25	1.01325	0.422076
782	T	52289.4	18977.3	7917.05	8470.35	11788.2	5088.46	1.01987	0.501403
783	G	52971.1	17324	8027.76	7596.87	10982.9	4487.29	1.01728	0.538013
784	A	53010.3	16302.9	6933.73	6809.5	10015.4	4446.26	1.03628	0.535376
785	T	52957.3	14696.3	6595.1	6695.7	9329.03	3795.45	1.0421	0.525274
786	T	52890.5	14219.3	6438.81	5719.18	8792.42	3848.6	1.05493	0.55769
787	G	52976.9	12834.9	5261.75	4902.59	7666.42	3657.61	1.05321	0.637796
788	G	53132.1	12693.8	4980.11	4070.63	7248.19	3868.51	1.04255	0.290056
789	T	53460.2	11961	4597.52	4141.37	6899.98	3583.55	1.04152	0.304545
790	T	53454.3	11606.8	3777	3423.2	6269.01	3777.17	1.12138	0.385289
791	T	53161.6	11043.5	3446.51	2980.31	5823.45	3696.06	1.12696	0.415266
792	G	53328.6	11039.5	3440	3252.51	5910.66	3627.43	1.13028	0.409369
793	G	53886.4	11037.4	3438.37	3250.97	5908.93	3627.22	1.12033	0.409229
794	A	54933.4	9423.7	3394.42	3267.88	5362	2872.52	1.13463	0.451097
795	G	55186.8	8025.11	3387.9	3287.88	4900.3	2209.96	1.13227	0.491132
796	A	55795.7	8018.01	3381.39	3310.94	4903.45	2202.51	1.12054	0.475143
797	A	55795.7	8018.01	3381.39	3269.42	4889.61	2212.59	1.11991	0.452651
798	G	55393	4582.44	680.511	1044.18	2102.38	1759.94	1.15316	1.05202
799	G	55679.8	4582.44	680.511	1041.11	2101.35	1760.56	1.15018	1.05351
800	T	59942.3	5315.23	905.178	1025.73	2415.38	2051.09	1.06823	0.916118
801	T	59910.9	5316.24	905.178	1033.42	2418.28	2049.84	1.06964	0.915867
802	G	60276.3	5317.26	905.178	1036.5	2419.64	2049.62	1.07378	0.915774
803	G	60370.5	5317.26	905.178	1031.88	2418.11	2050.66	1.0764	0.926926
804	C	62328.9	5319.29	905.178	1031.88	2418.78	2051.62	1.04314	0.925395
805	T	62486.1	5319.29	861.221	1039.57	2406.69	2060.8	1.04313	0.958022
806	A	62521.4	5319.29	752.144	918.083	2329.84	2114.95	1.04383	1.01184
807	T	62486.1	4971.17	752.144	916.545	2213.28	1951.27	1.03467	1.06351
808	C	63876.8	4971.17	752.144	911.932	2211.75	1952.29	1.01215	1.06634
809	A	64041.8	4971.17	752.144	918.083	2213.8	1950.93	1.00227	1.07087
810	T	64032	4971.17	752.144	915.007	2212.77	1951.61	1.00816	1.07167
811	A	64083.1	4971.17	752.144	921.159	2214.82	1950.25	1.00129	1.07068
812	A	64723.4	4971.17	752.144	924.234	2215.85	1949.57	0.990986	1.06903
813	A	64982.7	4992.48	752.144	979.596	2241.41	1947.52	0.976301	1.05684
814	A	65018.1	4992.48	752.144	970.369	2238.33	1949.51	0.968097	1.05898
815	T	65181.1	5191.41	752.144	973.445	2305.67	2042.53	0.955429	1.02783
816	C	65261.6	5349.74	752.144	970.369	2357.42	2117.76	0.946665	1.03005
817	C	64652.7	5349.74	753.772	958.066	2353.86	2120.05	0.96023	1.03117
818	A	64652.7	5349.74	753.772	971.907	2358.47	2117.02	0.957343	1.02416
819	T	64187.2	5350.75	786.333	974.983	2370.69	2108.63	0.969948	1.02472
820	C	64554.5	5352.78	786.333	974.983	2371.37	2109.59	0.988163	1.01859
821	A	64165.6	5352.78	786.333	974.983	2371.37	2109.59	0.994122	1.02356
822	T	64140	5352.78	786.333	967.293	2368.8	2111.28	1.02796	1.17134
823	T	63442.7	5352.78	786.333	967.293	2368.8	2111.28	1.03183	1.21809
824	G	62943.8	5352.78	786.333	971.907	2370.34	2110.27	1.0626	1.21635
825	T	62275.9	5352.78	786.333	970.369	2369.83	2110.6	1.08355	1.21603
826	A	61780.9	5352.78	786.333	1145.68	2428.27	2073.14	1.09449	1.18888
827	G	62081.4	5352.78	786.333	1142.61	2427.24	2073.78	1.10426	1.19044
828	A	61894.8	5352.78	786.333	1107.24	2415.45	2081.13	1.10784	1.22384
829	C	62258.2	5352.78	786.333	1148.76	2429.29	2072.51	1.11904	1.31294
830	C	63790.4	5352.78	786.333	1107.24	2415.45	2081.13	1.09244	1.31982
831	G	63788.4	5352.78	786.333	1142.61	2427.24	2073.78	1.1119	1.31838
832	T	65933.4	6266.23	919.83	1137.99	2774.68	2470.5	1.07665	1.15218
833	G	65462	6266.23	919.83	1470.16	2885.41	2401.13	1.06959	1.10897
834	G	66884.1	6270.29	919.83	1459.4	2883.17	2405.16	1.03683	0.997809
835	A	67479.3	6275.36	919.83	1450.17	2881.79	2409.37	1.02378	0.95916
836	C	67618.8	6275.36	919.83	1465.55	2886.91	2406.33	1.00793	0.815043
837	T	68553.8	6275.36	919.83	1473.24	2889.48	2404.82	0.991519	0.809754
838	G	68569.5	6472.26	919.83	1476.31	2956.13	2496.63	0.997651	0.716325
839	A	69669.5	6871.13	1222.64	1474.78	3189.52	2605.33	0.983478	0.667768
840	T	69687.2	6874.17	1222.64	1467.09	3187.97	2608.45	0.989345	0.665841
841	T	70926.6	6899.55	1222.64	1477.85	3200.01	2618.04	0.973745	0.664296
842	G	70987.5	6899.55	1222.64	1468.63	3196.94	2620.07	1.00022	0.664293
843	T	70017.2	6891.43	1221.01	1487.08	3199.84	2612.61	1.01349	0.664652
844	C	69347.4	5933.33	1219.39	1477.85	2876.85	2163.83	1.01986	0.7366
845	C	69084.1	5625.8	1219.39	1447.1	2764.09	2025.67	1.02826	0.762199
846	A	68155	4388.59	1204.73	1465.55	2352.96	1443.34	1.04009	0.903078
847	G	67972.3	4349.01	1204.73	1465.55	2339.76	1424.74	1.03719	0.906637
848	A	68408.4	3714.67	1204.73	1433.26	2117.55	1133.18	1.02897	0.938732
849	T	68518.4	3714.67	1204.73	1470.16	2129.86	1125.86	1.03019	0.934995
850	C	68944.7	3714.67	1204.73	1448.63	2122.68	1130.1	1.02385	0.939605
851	G	69064.5	3714.67	1204.73	1457.86	2125.76	1128.28	1.00663	0.996171
852	T	71003.3	3714.67	1204.73	1451.71	2123.7	1129.49	0.976983	0.999305
853	G	70962	3714.67	1204.73	1460.94	2126.78	1127.67	0.976499	0.996173
854	C	70724.3	3714.67	1204.73	1437.87	2119.09	1132.25	0.980003	1.00148
855	A	71036.6	3714.67	1204.73	1400.96	2106.79	1139.76	0.965186	1.00433
856	C	70887.4	3713.66	1204.73	1456.32	2124.9	1128.1	0.966997	0.998659
857	T	70500.4	3713.66	1204.73	1445.56	2121.32	1130.24	0.982196	0.999623
858	T	70390.4	3323.92	1204.73	1434.79	1987.82	949.426	0.982587	1.06547
859	G	70586.8	3323.92	1204.73	1445.56	1991.4	947.347	0.980159	1.05953
860	T	70588.8	3323.92	1204.73	1454.78	1994.48	945.584	0.97835	1.1325
861	C	69522.2	3696.4	1204.73	1451.71	2117.62	1120.92	1.00404	1.06301
862	T	69369	3696.4	1204.73	1465.55	2122.23	1118.19	1.01271	1.05635
863	A	69294.3	3696.4	1204.73	1454.78	2118.64	1120.31	1.01338	1.06081
864	C	69310	3696.4	1204.73	1465.55	2122.23	1118.19	1.01213	1.10927
865	A	68563.6	3697.42	1204.73	1445.56	2115.9	1122.61	1.0251	1.01153
866	C	68547.9	3697.42	1204.73	1464.01	2122.05	1118.97	1.0294	0.979284
867	T	69245.2	3697.42	1204.73	1459.4	2120.52	1119.87	1.01552	0.936275
868	A	69164.7	3697.42	1204.73	1451.71	2117.95	1121.39	1.01497	0.939069
869	T	69186.3	3738.02	1204.73	1387.12	2109.96	1153.62	1.00616	0.940685
870	A	69060.6	4104.41	1204.73	1467.09	2258.74	1309.47	0.94738	0.880762
871	C	69803.1	4104.41	1204.73	1444.02	2251.05	1314.16	0.938654	0.885593
872	C	70250.9	4104.41	1204.73	1416.34	2241.83	1319.87	0.935074	0.928573
873	G	70221.5	4104.41	1204.73	1433.26	2247.47	1316.37	0.912389	0.931355
874	C	70150.7	4396.71	1204.73	1460.94	2354.13	1448.11	0.925433	0.886775
875	A	70284.3	3758.31	1204.73	1457.86	2140.3	1148.76	0.923563	0.977105
876	A	70563.2	3660.88	1177.06	1396.35	2078.09	1122.77	0.921415	1.00931
877	T	70319.7	3385.83	1177.06	1393.27	1985.39	994.191	0.924858	1.05619
878	A	70199.9	3388.88	1173.8	1404.04	1988.9	994.382	0.92224	1.0538
879	T	69612.5	3388.88	1173.8	1391.73	1984.8	996.808	0.932306	1.12482
880	G	65426.6	3388.88	1201.48	1377.89	1989.42	992.186	0.979254	1.1217
881	T	65520.9	3388.88	1201.48	1390.2	1993.52	989.672	0.968192	1.11682
882	C	65689.8	3388.88	1479.87	1376.36	2081.7	925.279	0.988816	1.1321
883	A	64069.3	3388.88	1491.26	1399.42	2093.19	916.957	1.02278	1.17137
884	T	64919.8	3388.88	1492.89	1380.97	2087.58	921.29	1.00953	1.17748
885	T	64912	3400.04	1492.89	1380.97	2091.3	926.547	0.989046	1.32049
886	T	65018.1	3400.04	1492.89	1399.42	2097.45	921.86	1.00807	1.31808
887	G	65035.7	3400.04	1492.89	1397.89	2096.94	922.248	1.00607	1.43725
888	G	64741.1	3400.04	1492.89	1394.81	2095.91	923.026	1.00155	1.55689
889	C	64900.2	3784.7	1504.29	1408.65	2232.55	1098.23	0.977573	1.38662
890	G	64069.3	3784.7	1504.29	1405.57	2231.52	1099	0.987982	1.4326
891	A	63436.8	3784.7	1504.29	1390.2	2226.4	1102.87	0.999474	1.68837
892	T	64955.2	3784.7	1898.27	1387.12	2356.7	1031.09	0.961473	1.58921
893	T	65528.8	4026.26	1916.18	1413.26	2451.9	1132.01	0.943735	1.57577
894	T	65538.6	4026.26	1917.8	1430.18	2458.08	1126.6	0.938169	1.67416
895	A	64200.9	4026.26	1917.8	2340.57	2761.55	910.79	0.950404	1.54775
896	A	65542.5	4032.35	1917.8	2343.65	2764.6	913.135	0.931219	1.54851
897	T	65430.6	4357.13	1917.8	2766.55	3013.83	1011.08	0.935545	1.74933
898	T	64841.3	4748.89	2266.2	2774.24	3263.11	1070.88	0.932717	1.62351
899	G	63444.7	4282.02	2266.2	2738.87	3095.7	860.767	0.962754	1.85477
900	G	63299.3	4282.02	2554.36	2754.25	3196.88	771.641	0.966579	1.88705
901	A	63403.4	5291.89	3106.26	2878.81	3758.99	1087.89	0.962079	1.60077
902	T	62452.7	5300.01	3106.26	2829.6	3745.29	1105.14	0.977323	1.7213
903	T	61841.8	5622.76	3106.26	2861.9	3863.64	1247.88	1.01293	1.89462
904	G	61486.3	5954.64	3106.26	3284.8	4115.23	1302.7	1.01636	1.89836
905	A	61016.8	6449.93	3106.26	3266.35	4274.18	1539.88	1.00361	1.90937
906	T	61034.5	6451.96	3106.26	3284.8	4281.01	1536.83	1.00348	1.94825
907	A	61213.2	8063.68	3565.36	4187.5	5272.18	1990.16	1.00221	1.91263
908	C	60478.6	8067.74	3568.61	4256.71	5297.69	1978.76	1.01569	1.95632
909	C	61081.6	9424.71	3568.61	4232.1	5741.81	2618.25	1.01881	1.95991
910	G	61183.8	9904.78	3936.55	4256.71	6032.68	2741.11	1.01236	1.89668
911	A	60999.1	9907.82	3936.55	4207.5	6017.29	2753.25	1.00039	2.26293
912	A	61036.4	9922.03	4118.88	5299.35	6446.76	2504.2	1.00016	2.16842
913	C	62641.3	11714.4	4791.26	5454.67	7320.11	3119.02	0.981499	2.06858
914	T	62492	12806.5	5175.47	5454.67	7812.21	3533.33	0.974037	1.96722
915	A	61236.8	12808.5	5177.1	6497.32	8160.98	3330.21	0.992815	1.9094
916	C	61246.6	12808.5	5626.43	6586.51	8340.49	3183.59	0.991565	1.89768
917	A	61348.8	15526.5	6217.4	8507.26	10083.7	3960.54	0.980853	1.69932
918	C	61427.3	15997.4	6479.51	8614.91	10364	4077.76	0.978575	1.6718
919	G	62230.7	17722.8	7068.85	8968.61	11253.4	4639.84	0.969098	1.62131
920	T	61940	17725.9	7068.85	9531.45	11442.1	4555.65	0.972315	1.60349
921	G	61022.7	20598.2	8249.17	12002.7	13616.7	5169.01	0.985772	1.39686
922	C	61046.3	20602.2	8267.07	13068.5	13979.3	5076.82	0.981884	1.43133
923	G	61482.3	21913.5	10460	13053.1	15142.2	4903.68	0.979681	1.42841
924	A	60869.5	22093.2	10774.2	13237.6	15368.3	4860.36	0.988996	1.4525
925	A	60796.8	22026.2	11119.4	13602.1	15582.5	4667.71	0.986559	1.53794
926	A	60730	21931.8	11547.5	14003.5	15827.6	4431.24	0.984183	1.53372
927	A	60174.1	21980.5	13675.3	15750.4	17135.4	3529.17	0.9874	1.51283
928	C	60111.3	21983.6	14139.3	15856.5	17326.5	3366.85	0.971211	1.52073
929	T	60307.7	22782.3	14863.8	17089.9	18245.3	3334.37	0.969676	1.51992
930	G	60225.2	22795.5	14867.1	17379	18347.2	3308.38	0.960763	1.52844
931	A	60154.5	23962.7	15251.3	17848	19020.7	3651.8	0.966203	1.53972
932	A	59940.4	24988.8	16433.2	18604.6	20008.9	3631.2	0.939866	1.54517
933	A	60233	26929.3	18826.4	19132.1	21629.3	3749.79	0.932364	1.46752
934	C	60199.6	27583	19140.6	20244	22322.5	3746.88	0.904134	1.56568
935	G	59979.6	28412.2	20970.5	22512.3	23965	3207.01	0.908007	1.4793
936	G	59769.5	28773.5	21193.5	22858.3	24275.1	3252.64	0.916984	1.51491
937	A	59415.9	30557.7	23565.6	23645.6	25923	3277.44	0.916986	1.50865
938	T	58380.7	31142.4	24446.3	23458	26348.9	3413.42	0.903839	1.62734
939	T	58478.9	33419.9	25333.6	24440.7	27731.4	4038.85	0.910349	1.61075
940	G	57862.1	33446.3	25636.4	25045.1	28042.6	3828.6	0.961198	2.00843
941	A	58121.4	34585	27752.8	25521.8	29286.5	3855.71	0.961067	1.96842
942	A	56335.9	36741.8	28736.1	27273.4	30917.1	4161.73	0.981416	1.93076
943	T	56159.1	38219.5	29853	27151.9	31741.5	4711.54	0.990871	2.01287
944	A	54428.6	39328.8	31848.9	33672.3	34950	3184.52	1.03551	1.97234
945	C	54462	39453.7	33151.3	33749.2	35451.4	2840.55	1.03996	2.00899
946	C	54807.7	42276.2	35093.6	32954.1	36774.6	3987.06	1.02971	2.02373
947	A	54483.6	42358.4	35533.1	39434.5	39108.7	2795.93	1.04388	1.9204
948	G	52766.8	42964.3	36622.3	49049	42878.5	5073.56	1.07468	1.76075
949	G	53236.2	45133.3	38792.4	50079.4	44668.3	4619.59	1.06276	1.69462
950	A	55617	68822.9	46491.3	53650.2	56321.5	9310.47	1.02003	1.3899
951	C	55858.6	70764.5	47230.4	54949.6	57648.2	9795.4	1.02388	1.39032
952	G	55288.9	75548.9	48889.4	54642.1	59693.5	11454.8	1.04029	1.34435
953	A	55646.4	83044.2	52891	55738.6	63891.3	13593	1.03251	1.2575
954	A	56361.4	88156.5	61711.6	56931.9	68933.3	13732.2	1.00924	1.19647
955	A	56638.4	91413.4	64117.9	58133	71221.4	14485.5	1.00746	1.16458
956	C	56436.1	96564.2	68266	58435.9	74422.1	16163	1.02868	1.16321
957	C	56874.1	98476.4	68752.8	58083.7	75104.3	17090.9	1.01627	1.17078
958	A	56707.1	98498.7	68765.8	59231	75498.5	16722.9	1.01361	1.23458
959	A	56577.5	98954.4	69487.1	58646.6	75696	17031.2	1.01587	1.23662
960	A	56730.7	101730	71284.4	61828.4	78281	17024.6	1.0267	1.27893
961	C	57192.3	104038	73016.6	63393.9	80149.6	17342.6	1.01271	1.27153
962	C	57516.4	104039	73223.4	63484.6	80249.1	17285.6	0.992794	1.28802
963	T	57455.5	104038	73592.9	63398.5	80343.2	17264.1	0.947726	1.32136
964	G	56882	104827	74065	68537.9	82476.6	15964.3	0.943504	1.36152
965	G	57060.7	105900	74276.7	68653.2	82943.2	16394.2	0.952081	1.38676
966	T	58054.6	111497	80129.4	68078.1	86568.2	18301.1	0.937777	1.33281
967	T	57799.3	112285	81915.3	69592.8	87930.9	17940.4	0.955956	1.33112
968	G	57479.1	112295	81941.4	85390.9	93209	13568.9	0.944365	1.27037
969	G	57475.2	112691	81941.4	86189.1	93607	13605.1	0.95745	1.31511
970	A	58245.2	123778	87603.6	88966.4	100116	16740.7	0.960036	1.25445
971	A	57919.1	125745	88831.2	91162.4	101913	16878.6	0.958523	1.23713
972	C	57102	127888	90732.7	91465.4	103362	17345.2	0.979257	1.243
973	A	54452.1	129952	91825.1	96710.9	106163	16939.3	1.00317	1.23051
974	G	53668.4	136561	103724	96595.6	112294	17404.6	1.05622	1.18526
975	A	54326.4	142528	105494	97046.1	115023	19752.5	1.03211	1.16015
976	T	54442.3	144018	106005	96114.2	115379	20649.2	1.04961	1.18218
977	T	55253.6	146261	107568	97312.2	117047	21077.3	1.03278	1.17083
978	G	54281.2	146506	107718	101006	118410	20055.1	1.04997	1.15409
979	G	55029.6	155628	111881	101801	123103	23363.5	1.08196	1.14342
980	A	55917.5	156620	115625	104525	125590	22404.8	1.09695	1.12683
981	G	55516.8	157632	116056	104551	126080	22799.9	1.11527	1.1278
982	T	55917.5	163196	118171	104071	128479	25214.2	1.0881	1.10993
983	A	54625	163311	119016	109576	130634	23424.8	1.121	1.09804
984	T	56685.5	167465	122474	109353	133097	24884.7	1.18795	1.0957
985	G	56070.7	168162	122801	109366	133443	25155.3	1.19625	1.09661
986	T	57143.2	175958	124018	109221	136399	28617.2	1.16424	1.07142
987	G	57064.6	176229	124491	110407	137042	28299.3	1.2085	1.07046
988	A	56993.9	176629	124599	108741	136656	28996.7	1.28272	1.0778
989	C	59539.6	181827	128418	112032	140759	29800	1.22787	1.04465
990	C	61338.9	183366	129323	111868	141519	30436.2	1.21174	1.04073
991	G	61916.4	184533	129945	112100	142193	30812.7	1.28635	1.04077
992	A	60843.9	184615	130329	112864	142603	30550.8	1.31387	1.03562
993	C	61234.8	185002	131085	114238	143441	30181.8	1.31764	1.0382
994	A	67339.8	190384	132527	114593	145835	32340.9	1.23651	1.02221
995	A	67074.7	190691	132524	115791	146335	32099.4	1.23501	1.01662
996	G	66528.6	190556	132587	115279	146141	32191.3	1.25324	1.01711
997	A	68962.4	191413	132739	115941	146698	32353.7	1.22123	1.01421
998	A	73107	192451	133273	116140	147288	32692.4	1.20224	1.01112
999	T	73107	192457	133286	115389	147044	32932.3	1.19388	1.01102
1000	G	74326.8	192944	133287	115618	147283	33082.8	1.2198	1.01255
1001	A	79646.1	195562	134009	114399	147990	34578.2	1.14926	1.00948
1002	A	79940.8	195563	134106	113378	147682	34898.4	1.14517	1.01486
1003	C	80685.2	195998	134219	116546	148921	34061.4	1.121	1.00787
1004	T	83266.3	196475	134333	116414	149074	34306.7	1.1544	1.00125
1005	G	82838.1	196105	134333	115863	148767	34312	1.15079	1.00908
1006	C	83376.3	196105	134170	115648	148641	34403.6	1.1377	1.00937
1007	T	84219	196272	134272	115805	148783	34415.7	1.13327	1.00989
1008	G	87892.2	197623	134780	114374	148926	35427.3	1.09074	1.00116
1009	G	87281.3	197624	134538	113830	148664	35637.1	1.0995	0.995911
1010	T	90663.8	198885	134924	113585	149131	36243.7	1.0853	0.990406
1011	T	91534	199141	135042	113995	149393	36211.6	1.08904	0.989329
1012	T	91545.8	199147	135044	115442	149878	35746.1	1.09083	0.961945
1013	C	90447.8	199208	135042	116029	150093	35586.3	1.09936	0.851462
1014	C	96122.6	200072	135065	112644	149260	37076.6	1.09331	0.852324
1015	A	95329	199429	135065	115860	150118	35738.8	1.14972	0.84839
1016	T	94857.6	199421	134767	115912	150034	35760.6	1.15821	0.849098
1017	C	95443	199851	135067	115845	150254	35937.7	1.16549	0.844798
1018	G	95867.3	198736	134368	114191	149099	36052.6	1.19678	0.849441
1019	G	95965.5	197935	133079	113153	148056	36195.9	1.33405	0.866451
1020	T	98397.3	197672	132688	112741	147701	36261.6	1.32136	0.872001
1021	C	99683.9	197270	132275	113850	147798	35781.5	1.36906	0.850121
1022	G	99860.7	193665	128604	110253	144174	35788.6	1.43493	0.873704
1023	A	99434.4	171034	113089	99272.9	127799	31088.2	1.48855	0.983168
1024	G	105092	170387	113782	97486	127218	31241.3	1.42595	0.97841
1025	A	109602	170922	113782	97372.2	127359	31523.8	1.43794	0.981107
1026	A	109865	170467	113784	97928.9	127393	31137.9	1.43243	0.982088
1027	G	111238	170410	112571	97822.7	126935	31325.9	1.41556	0.988473
1028	G	114732	170599	113206	96146.5	126650	31847.1	1.38152	0.99206
1029	G	128023	173491	114933	96424.9	128283	32847.9	1.23845	0.97937
1030	G	130018	173934	115068	97382.9	128795	32724.4	1.23766	0.973192
1031	A	136473	169902	111378	95660.6	125647	31944.1	1.1794	0.996503
1032	G	143293	170175	111780	95942	125965	31922.3	1.15589	0.989644
1033	C	148013	169444	111584	95914.3	125648	31622.6	1.12099	0.993651
1034	A	149856	169223	109750	94442.6	124472	32254.9	1.10959	1.00304
1035	T	157601	170408	109919	94530.3	124952	32750.2	1.0505	1.00207
1036	G	157373	170480	110699	94155	125111	32783.9	1.08948	1.00098
1037	C	157464	171116	110744	94553.3	125471	32945.9	1.10567	0.98985
1038	T	158505	170803	111085	95047	125645	32595.9	1.09736	0.980618
1039	C	158550	170779	111083	95048.5	125637	32584.4	1.08981	0.973056
1040	A	160919	170707	110531	94788.6	125342	32715.4	1.0817	0.974557
1041	G	160956	170703	110529	94388.8	125207	32838.6	1.10932	0.948859
1042	A	165631	170703	110231	93047.8	124661	33304.2	1.07487	0.895551
1043	T	165922	170684	110230	93635.2	124850	33110.3	1.07203	0.872921
1044	T	166279	170703	110230	93618.3	124851	33124.5	1.12253	0.838237
1045	A	165560	170437	110228	94968.5	125211	32580.8	1.12625	0.804471
1046	C	171455	171726	109994	93982.8	125234	33518.4	1.07788	0.497663
1047	T	174103	169785	109206	93602.9	124198	32858.2	1.05715	0.471927
1048	A	173936	168010	108048	93570.6	123210	32225.2	1.11003	0.452636
1049	T	172789	166955	107011	92787.9	122251	32139.3	1.11783	0.430386
1050	C	174066	166687	106225	93547.6	122153	31912.8	1.11463	0.398934
1051	G	178552	161962	104698	89752.2	118804	31121.2	1.09093	0.279585
1052	A	178032	152003	97668	85249.5	111640	28987.7	1.13462	0.277987
1053	G	177873	149547	94703.4	82701.3	108984	29098	1.15361	0.282953
1054	A	186653	142372	93072.1	78518.4	104654	27324.5	1.1007	0.295001
1055	A	186462	139323	88481.1	74383.2	100729	27890.1	1.10589	0.30336
1056	A	184808	89429.2	52659.9	44884.6	62324.5	19427	1.12127	0.488971
1057	G	184052	87680.5	48173	39983.5	58612.3	20824.4	1.17359	0.526187
1058	A	193074	82530.7	46315.5	38461.1	55769.1	19193.1	1.12078	0.551531
1059	A	193149	77493.5	43712.3	36640.3	52615.4	17826.9	1.12438	0.57552
1060	A	194019	70929.9	40622.3	34641.1	48731.1	15885.7	1.12115	0.613044
1061	A	194787	45278.4	29960.4	24408.4	33215.7	8825.61	1.14216	0.907158
1062	G	201998	42996.8	27782.1	22324.6	31034.5	8747.13	1.10378	0.97177
1063	T	205196	43041.5	27537.9	21932.5	30837.3	8927.93	1.09587	0.980013
1064	T	205449	43043.5	27524.9	22050.9	30873.1	8891.2	1.0946	0.978544
1065	G	206207	42149.4	27524.9	21997.1	30557.1	8501.93	1.09709	0.98882
1066	G	207221	41750.5	27523.3	22150.9	30474.9	8269.23	1.09219	0.991505
1067	A	216001	42453.8	27521.6	22547.6	30841	8458.84	1.05082	0.97008
1068	T	216394	42453.8	27459.8	22361.5	30758.4	8527.82	1.0494	0.971537
1069	A	217172	41821.5	27021.8	22000.2	30281.2	8413.84	1.07872	1.00179
1070	T	217524	40767	27021.8	21834.1	29874.3	7988.18	1.1095	1.01623
1071	G	222478	41650	27116.3	21629.5	30131.9	8446.91	1.08862	1.00827
1072	C	222961	41651	27116.3	21708	30158.4	8421.1	1.09067	1.0025
1073	T	224868	41637.8	27132.5	21892.5	30221	8351.57	1.10361	0.995027
1074	C	224884	41637.8	27132.5	21861.8	30210.7	8361.8	1.14181	1.02183
1075	T	226227	41642.9	27132.5	21871	30215.5	8361.04	1.13701	1.01848
1076	C	226324	41642.9	27132.5	21872.5	30216	8360.53	1.13874	1.0079
1077	G	226978	41246.1	27139.1	21369.6	29918.3	8349.09	1.13538	1.02037
1078	G	227084	41246.1	27140.7	21262	29882.9	8385.72	1.13524	1.02352
1079	G	234267	42772.5	26704.4	21529.6	30335.5	9044.5	1.10568	1.00824
1080	A	241343	42731.9	26561.1	21784.9	30359.3	8963.43	1.07144	0.988867
1081	T	242193	42721.8	26419.5	22001.7	30381	8910.69	1.06788	0.988298
1082	T	243177	42719.7	25864.3	22117	30233.7	8960.53	1.07448	0.971386
1083	A	248167	41994.1	25887.1	22330.8	30070.7	8555.22	1.05084	0.945325
1084	T	256774	43986.4	26312	22312.3	30870.3	9417.16	1.00718	0.820549
1085	C	257224	43586.5	26590.4	22144.7	30773.9	9239.9	1.00502	0.785459
1086	C	257723	43224.2	26590.4	21549.6	30454.7	9260.91	1.01543	0.793657
1087	G	257707	43130.8	26619.7	21832.5	30527.7	9123.53	1.01617	0.795353
1088	C	257794	42650.7	26885.1	22221.6	30585.8	8741.05	1.01381	0.78051
1089	C	259025	42653.8	26929	22173.9	30585.6	8751.52	1.0088	0.784435
1090	A	258585	42175.7	26903	20985.2	30021.3	8927.59	1.01146	0.798795
1091	C	258632	41432.8	26492.7	22150.9	30025.5	8258.67	1.01296	0.801541
1092	C	261288	40634.1	26269.7	21202	29368.6	8230.16	1.00292	0.822233
1093	C	260783	39462.8	25183.8	20633	28426.5	8021.92	1.00517	0.851562
1094	A	258619	33845.1	23026.7	19119.8	25330.5	6228.41	1.02026	0.942014
1095	A	258516	32704.3	22193.1	17617.4	24171.6	6316.12	1.03237	1.00629
1096	T	261701	32580.5	22235.5	17695.8	24170.6	6228.82	1.01912	1.00802
1097	C	261873	32580.5	22235.5	18024.9	24280.3	6115.7	1.01943	0.997948
1098	T	261355	32071	21981.5	17565.1	23872.5	6071.12	1.02267	0.962829
1099	G	261306	32074.1	21978.2	17924.9	23992.4	5949.36	1.03342	0.950688
1100	T	261547	32842.4	21447.5	17652.7	23980.9	6454.7	1.04105	0.923852
1101	C	261985	32841.4	21447.5	17911.1	24066.6	6370.41	1.05024	0.819518
1102	A	262052	32840.3	21447.5	18155.6	24147.8	6291.75	1.05152	0.630187
1103	A	262131	32836.3	21421.5	18363.2	24207	6228.26	1.05055	0.473933
1104	C	263859	31390	21419.8	18775.3	23861.7	5431.67	1.07671	0.445765
1105	G	266884	31391	23290.4	18289.4	24323.6	5398.38	1.07449	0.444616
1106	C	266706	31384.9	23085.3	18623.1	24364.4	5287.93	1.07808	0.454243
1107	T	266961	31164.7	23109.7	18417	24230.5	5264.21	1.07666	0.473183
1108	A	267279	29067.8	22004.3	17883.4	22985.2	4618.4	1.07403	0.49992
1109	G	270039	29283	22059.6	17085.3	22809.3	5007.83	1.07741	0.521865
1110	G	272284	28424.3	21657.5	16382.5	22154.8	4928.63	1.07967	0.588115
1111	C	275148	26926.3	18917.6	13325.3	19723	5581.73	1.06669	0.659502
1112	T	275553	20570.8	14521.9	10560.3	15217.6	4116.27	1.0696	0.879426
1113	T	275382	14770.4	11127.5	8519.56	11472.5	2563.52	1.08425	1.34874
1114	A	284099	14246.7	8965.49	8697.95	10636.7	2554.97	1.05139	1.50289
1115	T	286765	14819.1	8963.87	8661.04	10814.7	2834.26	1.06035	1.52434
1116	C	287531	14818.1	8981.77	9402.28	11067.4	2657.7	1.08238	1.63426
1117	G	287425	14682.1	8981.77	10732.5	11465.5	2384.16	1.09065	1.60665
1118	G	287066	14731.8	8981.77	10758.6	11490.7	2403.85	1.09324	1.62331
1119	T	290943	15126.6	9709.5	10874	11903.4	2328.24	1.11311	1.66748
1120	A	293978	16994.1	10614.7	11479.9	13029.6	2825.53	1.09888	1.54505
1121	T	293497	16994.1	10608.2	11419.9	13007.4	2838.45	1.11039	1.60076
1122	G	294730	17374.7	11130.8	11642.9	13382.8	2830.45	1.11325	1.60101
1123	G	298582	20219.6	12389.2	13811.2	15473.3	3405.94	1.10607	1.4032
1124	G	298698	21557.3	12552	13848.1	15985.8	3975	1.10083	1.36223
1125	A	304072	22761	13230.9	13463.7	16485.2	4438.68	1.08494	1.32622
1126	C	311218	25519.6	14564.2	14177.2	18087	5258	1.0713	1.22123
1127	A	313479	26026.1	14565.9	14670.9	18420.9	5377.8	1.06693	1.22286
1128	C	313833	26302.1	14849.1	14807.7	18653	5408.77	1.04599	1.21186
1129	A	323851	28454.8	16285.1	14806.2	19848.7	6115.31	1.01904	1.16467
1130	A	323045	28469	16286.7	15638.2	20131.3	5901.6	1.01784	1.14805
1131	G	325896	30238	16360	15867.3	20821.8	6661.35	1.00248	1.12007
1132	G	328107	30681.6	17309.1	16287.1	21425.9	6558.01	0.98638	1.10943
1133	A	330252	31588.9	17792.6	15755	21712.2	7033.27	0.980937	1.10755
1134	C	328817	31046.9	17756.8	16525.5	21776.4	6574.51	0.986571	1.12001
1135	C	329901	30947.5	18272.9	16368.6	21863	6470.57	0.96696	1.13153
1136	C	333407	33527.5	17722.6	15015.3	22088.5	8163.75	0.961381	1.1362
1137	G	334462	34310	18082.4	15186	22526.1	8415.91	0.955829	1.11503
1138	C	328265	34312	18084	15418.3	22604.8	8349.5	0.977219	1.17592
1139	A	330017	35674	18110.1	15567.4	23117.2	8939.52	0.972287	1.15714
1140	A	328809	35723.8	17921.2	15690.5	23111.8	8964.39	0.980196	1.16101
1141	T	326705	36084.1	18295.7	15585.9	23321.9	9091.8	0.984013	1.15469
1142	A	323639	35501.5	18295.7	17514.3	23770.5	8301.21	0.984936	1.14803
1143	C	323957	35960.3	18565.9	17615.8	24047.3	8432.64	0.983744	1.14415
1144	A	324401	36476.9	18569.2	18123.3	24389.8	8548.8	0.973109	1.13955
1145	C	319001	36909.2	19054.3	18252.5	24738.7	8612.11	0.986878	1.12713
1146	A	320531	36949.8	19598.1	18743	25097	8388.49	0.983454	1.1168
1147	T	319688	36950.8	19601.3	18799.9	25117.4	8373.92	0.986187	1.12742
1148	C	320787	38556.5	21538.7	19648.8	26581.3	8502.79	0.96672	1.07413
1149	C	320871	38897.5	21540.3	19811.8	26749.9	8618.6	0.968173	1.07261
1150	A	322297	38943.2	21610.3	19945.6	26833	8590.08	0.963792	1.0957
1151	T	321482	38943.2	21926.1	19919.5	26929.6	8534.29	0.964952	1.0931
1152	G	318763	39285.2	22624.6	19957.9	27289.2	8552.01	0.975055	1.10322
1153	A	318691	39285.2	22624.6	20631.5	27513.8	8363.34	0.974273	1.10782
1154	T	315677	39611	23225.3	20543.8	27793.4	8427.72	0.970916	1.10142
1155	T	314815	39609	23262.7	20779.1	27883.6	8352.84	0.969851	1.10501
1156	G	315228	39610	23578.6	20896	28028.2	8262.47	0.972302	1.1302
1157	T	315273	39511.5	23780.5	21661.8	28317.9	7962.18	0.970785	1.1182
1158	C	310111	39511.5	23809.8	22333.9	28551.7	7773.14	0.968716	1.12355
1159	C	310659	40180.4	24034.4	21861.8	28692.2	8171.66	0.952394	1.14245
1160	A	310627	40181.4	24034.4	23987	29400.9	7622.95	0.953958	1.13471
1161	G	310215	40286.9	24236.3	23787.1	29436.8	7674.41	0.950876	1.15821
1162	T	310812	41816.5	24784.9	23716.4	30105.9	8292.08	0.93646	1.14315
1163	A	310492	41817.5	24908.7	24714.4	30480.2	8017.06	0.897449	1.14796
1164	T	306496	41837.8	25388.9	24609.9	30612.2	7944.05	0.909571	1.18325
1165	T	305324	42272.2	25524.1	24639.1	30811.8	8111.77	0.884879	1.17972
1166	A	306496	43553	26636	24843.6	31677.5	8429.05	0.861274	1.16634
1167	T	306062	43553	26678.3	24763.6	31665	8442.36	0.858343	1.21497
1168	A	300409	43435.3	26445.5	26356.8	32079.2	8030.04	0.876542	1.23614
1169	C	295869	44177.2	27257.9	26902.8	32779.3	8060.85	0.864643	1.22423
1170	T	296325	44176.2	27798.4	28109.9	33361.5	7648.19	0.862955	1.22237
1171	G	294976	44176.2	27803.3	30302.9	34094.1	7201.76	0.86697	1.24579
1172	G	291063	44061.5	27881.4	31304	34415.6	6962.29	0.875217	1.26537
1173	C	278650	44089.9	28999.9	31880.7	34990.2	6541.09	0.914844	1.25102
1174	A	278780	45822.4	31057.7	31785.4	36221.8	6795.14	0.920281	1.26188
1175	A	270175	44508.1	31069.1	33470.8	36349.3	5851.83	0.951266	1.27684
1176	G	263977	45074.4	31715.4	34050.6	36946.8	5825.62	0.956201	1.26306
1177	A	262706	47667.6	33546.9	34201.3	38471.9	6507.79	0.95996	1.21856
1178	A	263321	48949.4	34295.8	35717.6	39654.3	6598.25	0.967953	1.23196
1179	G	255821	48310	34751.7	37326.1	40129.3	5879.37	0.996084	1.23565
1180	G	255715	50905.2	34424.4	37010.9	40780.2	7236.93	0.975442	1.22717
1181	T	255735	54675.7	35552.7	37193.9	42474.1	8653.83	0.965198	1.1963
1182	A	254743	54687.9	35884.8	40072.7	43548.5	8060.19	0.968501	1.16746
1183	G	254922	55485.6	35894.5	39940.5	43773.5	8444.81	0.967468	1.16085
1184	T	256556	59594.1	37898.6	39629.8	45707.5	9844.7	0.95913	1.14399
1185	G	257008	60062	39020.3	40154.2	46412.2	9662.97	0.938635	1.12866
1186	T	252415	60260.9	39023.6	40714	46666.2	9637.68	0.954366	1.12599
1187	C	252188	60271.1	39033.4	41336.8	46880.4	9515.21	0.955073	1.14704
1188	A	254883	63467.1	40744.4	42345.6	48852.4	10354.8	0.909447	1.10165
1189	C	254820	63748.2	40747.7	44261.7	49585.9	10116.5	0.909694	1.06415
1190	C	249436	65073.8	41032.6	44026.5	50044.3	10697.5	0.924637	1.08341
1191	A	246835	66152.6	41358.2	44924.6	50811.8	10944.9	0.935668	1.08756
1192	A	246719	66157.7	41597.5	44767.7	50841	10907.6	0.898728	1.11382
1193	T	246629	66605.3	41597.5	44240.2	50814.3	11217.9	0.899726	1.11273
1194	T	246071	68034.3	43726.9	45106	52289.1	11147.8	0.897176	1.08295
1195	A	241237	68036.4	43054.6	46059.5	52383.5	11136	0.907012	1.08686
1196	G	240897	68036.4	43368.8	46231.7	52545.6	11015.8	0.878724	1.09602
1197	T	240858	71399.9	43735.1	46185.6	53773.5	12503.8	0.866741	1.0812
1198	C	231802	71414.1	43746.5	46294.8	53818.4	12485.4	0.899939	1.09294
1199	C	231808	71421.2	43767.6	43111.5	52766.8	13193.4	0.894518	1.11538
1200	A	230637	71431.3	44050.9	47172.9	54218.4	12238	0.895899	1.10494
1201	A	230956	76128.5	45125.4	44529.3	55261.1	14757.5	0.855805	1.08907
1202	C	221733	76467.4	45551.9	47863.3	56627.6	14060.6	0.890452	1.07973
1203	T	221898	76527.3	45565	47535.8	56542.7	14154.2	0.886426	1.10158
1204	G	220769	76784.1	45623.6	47471.2	56626.3	14273.7	0.891869	1.12042
1205	T	218804	76784.1	45934.5	48081.7	56933.4	14063.9	0.876534	1.10925
1206	G	211682	77287.5	46390.4	49095.1	57591	13971.2	0.903252	1.12561
1207	T	208761	78121.8	46859.2	49438.1	58139.7	14168.6	0.906415	1.11858
1208	A	208608	78274	46870.6	51315.8	58820.1	13875.2	0.90887	1.13716
1209	T	207357	78277.1	46904.8	51383.4	58855.1	13854.6	0.906767	1.13906
1210	A	206628	80025.8	47591.8	52106.2	59908	14344.4	0.909679	1.11427
1211	A	197653	79983.2	47888.1	52678.3	60183.2	14136.6	0.946285	1.12538
1212	A	197443	81988.7	50084.3	51354.2	61142.4	14749.7	0.950107	1.15124
1213	C	196696	82757	50180.4	53920.8	62286.1	14555.5	0.915465	1.12907
1214	C	196897	85207.1	51588.6	53539.5	63445.1	15408.7	0.877601	1.10814
1215	T	191790	84123.1	51416.1	53920.8	63153.3	14863.1	0.895143	1.1192
1216	A	191202	84831.5	51611.4	58031.5	64824.8	14387.6	0.893373	1.09609
1217	C	189224	85126.9	51867	58108.3	65034.1	14434.4	0.876054	1.1076
1218	A	189597	88606.1	53097.8	58960.3	66888.1	15542.4	0.829956	1.0685
1219	A	188024	88614.2	53127.1	59377.1	67039.5	15467.6	0.833547	1.0648
1220	T	187965	88947.1	53197.1	58117.6	66753.9	15821	0.832764	1.08099
1221	G	187036	89360.2	53928.1	59898.4	67728.9	15488.6	0.836827	1.06526
1222	C	187592	94468.4	56197.5	60502.7	70389.6	17116.8	0.83375	1.03286
1223	C	180069	93405.7	56401	61168.6	70325.1	16436.1	0.86157	1.02792
1224	A	172797	93418.9	56827.6	60671.9	70306.1	16418.4	0.898089	1.03412
1225	C	171679	93433.1	56949.7	61660.7	70681.2	16202.6	0.902883	1.0515
1226	G	170815	95178.8	57145.1	60838	71054	17125.4	0.890892	1.04935
1227	C	165771	95856.8	58441	61797.6	72031.8	16902.5	0.916864	1.04627
1228	G	157357	94870.3	58169.1	61370.1	71469.8	16598.2	0.966184	1.06168
1229	T	156727	94882.5	57903.7	61363.9	71383.4	16676.3	0.967414	1.08268
1230	C	156530	96536.8	58011.2	61932.9	72160.3	17311	0.94289	1.06829
1231	C	156517	96762.1	58128.4	61556.2	72148.9	17460.4	0.941278	1.09161
1232	A	156405	97011.8	57880.9	63215.5	72702.7	17326.5	0.940721	1.09307
1233	T	155142	97006.7	57884.2	61974.4	72288.5	17558.1	0.947418	1.09342
1234	T	155187	97239.2	58515.8	62360.4	72705.1	17419	0.942256	1.10363
1235	G	155006	97242.2	58564.7	67156.9	74321.3	16582.8	0.941074	1.09949
1236	G	152178	97242.2	58493	67945.8	74560.4	16496.2	0.957456	1.10212
1237	C	151989	98207.4	59290.8	68596.3	75364.8	16592.9	0.957894	1.08265
1238	C	152036	98977.8	59593.6	69062.3	75877.9	16785.3	0.947248	1.08027
1239	A	151620	98986.9	59593.6	73275.9	77285.5	16330.2	0.929147	1.0544
1240	G	147591	99200	59598.5	72465.5	77088	16494.4	0.953711	1.043
1241	T	147326	100592	63020.6	72663.9	78758.7	15932.2	0.952535	1.03461
1242	A	147133	101091	63637.6	73678.8	79469.1	15828.9	0.956705	1.02643
1243	A	146984	101092	63642.5	72390.2	79041.5	15995.7	0.938218	1.03243
1244	C	146226	101652	63953.4	75113.6	80239.7	15811.5	0.858051	1.00678
1245	C	145872	103192	66822	75132.1	81715.3	15560.5	0.840268	0.979922
1246	A	145703	103193	67251.8	76077.9	82174.1	15293	0.834906	0.974089
1247	G	145589	103195	67333.2	74254	81594	15533.2	0.832794	0.983537
1248	T	144016	104242	67696.2	73968	81968.8	15956.5	0.841742	0.976817
1249	G	140877	104265	66530.6	73674.2	81489.8	16366.1	0.835818	0.979621
1250	A	140759	104266	66366.1	70575.5	80402.4	16961.1	0.830628	0.990247
1251	C	140333	104264	66284.7	73904.9	81484.4	16405	0.817418	0.963259
1252	G	140763	105568	66268.5	72871.5	81569.2	17182.3	0.803771	0.951665
1253	C	137903	105170	65819.1	73826.5	81605.2	16980.4	0.688341	0.750677
1254	A	125469	103247	65498.4	73606.6	80783.9	16224.8	0.697863	0.701156
1255	G	122572	102521	65202.1	72500.9	80074.6	16149.2	0.680321	0.669296
1256	A	121649	102762	65203.7	72168.7	80045	16313.4	0.582141	0.523805
1257	T	121246	102632	65465.8	72654.7	80250.7	16095.5	0.539214	0.472126
1258	G	121224	102537	65690.5	71978	80068.6	16093.7	0.530414	0.463115
1259	T	117747	101630	65439.8	72417.8	79829.1	15676.4	0.520386	0.464363
1260	A	116919	102071	65203.7	71579.7	79618.2	16088.7	0.493129	0.425501
1261	C	114711	100925	63793.9	70752.4	78490.6	16116.2	0.493818	0.471948
1262	C	113141	100269	63531.8	69079.2	77626.6	16169.8	0.498168	0.481678
1263	A	94924.4	82402.8	47124.6	54249.9	61259.1	15231.2	0.544563	0.602239
1264	G	87560.3	75573.3	44267.4	50085.5	56642.1	13595.5	0.588994	0.653545
1265	A	83388.1	71058.8	41564.9	48157.1	53593.6	12639.6	0.60645	0.683409
1266	A	70816.6	54981.2	30248.6	40554	41927.9	10143.7	0.703401	0.881725
1267	G	65377.5	49758.3	27303.5	36603.4	37888.4	9212.08	0.705946	0.905457
1268	T	64299.1	49051.9	26893.2	35297.8	37081	9133.72	0.70966	0.922915
1269	G	61274.1	49111.8	26813.5	35283.9	37069.7	9190.44	0.728698	0.893379
1270	A	57655.9	48388.2	26740.2	26504.5	33877.6	10261	0.735146	0.907257
1271	G	56646.2	48350.6	26862.3	35917.5	37043.5	8808.63	0.727686	0.807278
1272	C	56363.4	48590.1	27591.6	35991.3	37391	8629.55	0.731163	0.796991
1273	G	51692.3	48016.7	27357.2	35303.9	36892.6	8508.69	0.776068	0.81012
1274	C	51572.5	47871.6	27365.3	35817.5	37018.2	8414.57	0.777871	0.807287
1275	G	50570.7	47171.3	27283.9	35423.9	36626.4	8163.37	0.790717	0.81063
1276	C	49812.5	47312.3	27770.7	35823.7	36968.9	8018.83	0.79597	0.80737
1277	G	46153	43758	25996.2	33164.8	34306.3	7296.03	0.854571	0.863022
1278	C	45630.5	43790.5	25815.5	33061.8	34222.6	7384.04	0.850581	0.86697
1279	C	44650.3	42606.1	25012.9	31733.1	33117.3	7248.79	0.871673	0.876977
1280	A	42385.5	40609.7	22294.1	29303.3	30735.7	7545.61	0.898832	0.935252
1281	A	41220.7	39362.3	21888.7	28462.1	29904.4	7206.11	0.924994	0.964576
1282	T	41210.8	39362.3	21888.7	28149.9	29800.3	7228.41	0.887035	0.96774
1283	A	40116.7	39371.5	21888.7	28402.1	29887.4	7214.17	0.905254	0.847853
1284	C	40116.7	39371.5	21883.8	28397.5	29884.3	7216.29	0.884346	0.828458
1285	A	39987.1	39392.8	21883.8	27794.7	29690.4	7272.61	0.887803	0.819821
1286	C	39649.2	39465.9	21747.1	28329.9	29847.6	7312.85	0.885806	0.817376
1287	A	39441	39580.5	21699.8	27541	29607.1	7444.53	0.88859	0.81587
1288	C	38812.4	39383.6	21522.4	28103.8	29669.9	7375.44	0.899995	0.813958
1289	T	38920.5	39000	21265.2	26864.3	29043.2	7402.32	0.888362	0.830267
1290	G	38097.4	38818.3	21006.3	26412.2	28745.6	7456.57	0.906419	0.837153
1291	C	38128.9	38831.5	20990	26713.6	28845.1	7438.05	0.902581	0.82717
1292	C	36555.5	39074.1	20778.4	26664.4	28839	7625.82	0.942289	0.82316
1293	T	36315.8	33452.4	18756.4	23811.7	25340.2	6096.17	0.941854	0.944302
1294	A	35477.1	32070	18367.3	23836.3	24757.9	5631.93	0.962959	0.96473
1295	T	35500.6	31980.7	18020.5	23021.3	24340.8	5775.09	0.961268	0.98173
1296	C	35121.5	31980.7	18048.2	23161.2	24396.7	5754.61	0.964933	0.974167
1297	G	35046.9	31838.6	17991.2	22636.8	24155.5	5754.27	0.963065	0.977866
1298	T	34931	31837.6	17991.2	22621.4	24150.1	5755.17	0.964517	0.981803
1299	G	34575.5	31569.6	17991.2	22779.8	24113.6	5623.02	0.973583	0.991095
1300	A	34532.2	31076.4	17991.2	23125.8	24064.5	5383.07	0.953584	1.00629
1301	G	34414.4	31076.4	17813.8	22689.1	23859.8	5477.35	0.955708	1.01417
1302	T	34445.8	31076.4	17802.4	22338.5	23739.1	5508.85	0.952498	1.02925
1303	G	34204.2	31076.4	18136.1	22573.8	23928.8	5369.02	0.954861	1.01866
1304	A	34163	31076.4	18136.1	22441.5	23884.7	5380.5	0.941122	1.02462
1305	C	34125.6	31075.4	18136.1	22476.9	23896.1	5376.91	0.943936	1.02119
1306	T	33889.9	31075.4	17944	22280	23766.5	5462.92	0.941981	1.02407
1307	G	33752.4	31075.4	17944	21843.3	23620.9	5506.24	0.924402	1.0302
1308	T	33691.5	30994.2	17939.1	22198.5	23710.6	5435.89	0.884328	1.01651
1309	A	33662.1	30994.2	17805.6	22896.7	23898.8	5430.63	0.884577	0.968574
1310	T	32929.4	31694.5	18224	22729.1	24215.9	5598.88	0.859282	0.911073
1311	G	32890.1	31686.4	18259.8	22647.6	24197.9	5589.9	0.73925	0.803612
1312	A	32809.6	32061.9	18261.5	22976.7	24433.3	5727.38	0.684428	0.566934
1313	T	32660.3	32065.9	18261.5	22798.3	24375.2	5744.91	0.673663	0.51208
1314	G	32151.5	32065.9	18261.5	23090.5	24472.6	5719.77	0.671249	0.498063
1315	A	32212.4	32211.1	18261.5	22735.2	24402.6	5815.67	0.627172	0.480349
1316	T	31923.7	32205	18017.3	22793.7	24338.6	5894.24	0.628292	0.476919
1317	G	31200.8	32001	17988	23013.6	24334.2	5796.5	0.633657	0.461405
1318	C	29794.4	31662	17646.1	22998.2	24102.1	5774.97	0.610496	0.444811
1319	C	29776.7	31654.9	16978.6	20809.9	23147.8	6215.45	0.589353	0.462785
1320	A	28295.6	29373.3	16403.9	20410	22062.4	5422.12	0.617077	0.490872
1321	A	24314	25470.9	14349.3	18517	19445.7	4587.6	0.710616	0.543457
1322	T	22455.8	19556.8	9896.72	12102.7	13852.1	4133.18	0.692792	0.755007
1323	G	22002	18507.4	8696.87	10241.9	12482.1	4306.99	0.692885	0.704788
1324	A	21581.7	17836.5	8678.96	10051.2	12188.9	4032.57	0.68217	0.714706
1325	T	20202.7	17007.3	8288.24	9869.78	11721.8	3792.8	0.69334	0.575756
1326	C	20057.4	17268.2	8193.81	9360.76	11607.6	4030.88	0.703751	0.583754
1327	A	19770.6	16103	8193.81	9386.9	11227.9	3481.46	0.709687	0.565287
1328	A	18189.3	14938.9	7718.43	9505.31	10720.9	3070.49	0.746328	0.498149
1329	G	17549	14895.2	7716.8	9525.3	10712.4	3048.43	0.764831	0.50776
1330	C	17460.6	15172.3	7767.27	9549.91	10829.8	3155.66	0.781865	0.513258
1331	G	17277.9	14494.3	7765.64	9443.8	10567.9	2859.67	0.776489	0.532033
1332	C	15557.2	14310.6	7484	9580.66	10458.4	2855.24	0.858333	0.539173
1333	T	15244.9	12137.6	6298.8	7955.18	8797.21	2456.93	0.874758	0.639722
1334	G	14722.4	13000.3	6070.88	7063.24	8711.49	3059.62	0.910207	0.644331
1335	G	14007.4	9985.97	4724.51	5536.18	6748.89	2312.83	0.928481	0.833653
1336	G	14115.4	9962.63	4724.51	5640.75	6775.96	2284.15	0.913164	0.831457
1337	A	14030.9	9514.03	4359.83	5167.1	6346.99	2263.56	0.903402	0.886042
1338	A	13575.2	8091.08	3749.32	4181.35	5340.59	1952.88	0.93098	1.05465
1339	A	13422	8091.08	4045.62	4181.35	5439.35	1875.88	0.933119	1.01596
1340	C	13651.8	8350.91	4141.68	4182.89	5558.49	1974.61	0.915252	0.993725
1341	A	13416.1	8527.51	4141.68	4198.27	5622.48	2054.29	0.895754	0.983509
1342	A	13353.3	8529.54	4133.54	4253.63	5638.9	2044.58	0.895852	0.980919
1343	T	13335.6	8537.66	4133.54	4212.11	5627.77	2057.85	0.894683	0.983224
1344	G	13400.4	8536.64	4133.54	4169.05	5613.08	2067.32	0.879654	0.985432
1345	T	13005.6	8537.66	4133.54	4207.5	5626.23	2058.91	0.90364	0.981676
1346	C	12889.7	8537.66	4133.54	4230.56	5633.92	2053.63	0.905364	0.982909
1347	T	12675.6	8528.52	4133.54	4209.03	5623.7	2054.25	0.909654	0.985971
1348	G	12638.3	8528.52	4164.47	4204.42	5632.47	2047.88	0.872086	0.982433
1349	A	12524.3	8195.62	4166.1	4216.72	5526.15	1887.72	0.880019	1.00152
1350	A	12494.9	8195.62	4167.73	4207.5	5523.61	1889.46	0.882566	1.00681
1351	T	12017.5	8195.62	4167.73	4225.95	5529.77	1885.2	0.912717	1.00203
1352	C	11962.5	8195.62	4167.73	4230.56	5531.3	1884.13	0.893596	1.02581
1353	A	11931.1	8195.62	4167.73	4236.71	5533.35	1882.72	0.874547	1.02844
1354	A	11787.7	8195.62	4167.73	4230.56	5531.3	1884.13	0.87952	1.04622
1355	T	11752.4	8195.62	4169.35	4204.42	5523.13	1889.79	0.890857	1.04127
1356	T	11669.9	8263.62	4170.98	4178.28	5537.63	1927.57	0.87258	1.03478
1357	G	11530.4	8263.62	4170.98	4199.81	5544.8	1922.53	0.883305	1.03498
1358	A	11021.6	8263.62	4170.98	4165.97	5533.53	1930.47	0.921761	1.03814
1359	A	11021.6	8263.62	4170.98	4169.05	5534.55	1929.75	0.929068	1.03878
1360	C	11027.5	8263.62	4170.98	4249.02	5561.21	1911.16	0.91824	1.03251
1361	G	10968.6	8263.62	4159.59	4199.81	5541.01	1925.25	0.933202	1.03834
1362	T	10689.7	8263.62	4175.87	4582.73	5674.07	1838.61	0.957369	0.9919
1363	A	10434.3	8279.86	4146.56	4645.78	5690.73	1842.1	0.982681	0.984311
1364	G	10367.5	8279.86	4499.84	4581.19	5786.96	1763.06	0.976127	0.965995
1365	G	10469.7	8279.86	4499.84	4473.54	5751.08	1788.15	0.970732	0.975587
1366	G	10182.9	8279.86	4452.63	4458.16	5730.22	1802.87	0.999807	1.02261
1367	T	10184.9	8274.79	4452.63	4488.92	5738.78	1793.29	0.999614	1.02394
1368	G	10159.3	8279.86	4452.63	4501.22	5744.57	1792.83	0.99768	1.01342
1369	A	10239.9	8279.86	4452.63	4515.06	5749.18	1789.64	0.989833	1.01858
1370	C	10125.9	8279.86	4452.63	4493.53	5742.01	1794.61	1.00291	1.02057
1371	T	10235.9	8278.85	4452.63	4528.9	5753.46	1785.99	0.985224	1.02059
1372	T	10234	7955.08	4452.63	4476.62	5628.11	1645.45	0.966603	1.04177
1373	T	10253.6	7955.08	4452.63	4396.65	5601.45	1664.42	0.959195	1.04635
1374	T	10120	7955.08	4452.63	4362.82	5590.18	1672.64	0.971079	1.04645
1375	G	10163.2	7955.08	4452.63	4424.33	5610.68	1657.78	0.94453	0.998122
1376	T	10180.9	8614.79	4452.63	4511.99	5859.8	1948.22	0.942504	0.917309
1377	C	10180.9	8623.93	4452.63	4551.97	5876.17	1943.38	0.943855	0.915393
1378	G	10135.7	8624.94	4452.63	4387.42	5821.66	1982.4	0.920736	0.925373
1379	C	10135.7	8624.94	4452.63	4490.46	5856.01	1957.99	0.885853	0.918808
1380	C	10155.4	8624.94	4452.63	4502.76	5860.11	1955.14	0.893037	0.916153
1381	A	10084.7	8624.94	4452.63	4538.13	5871.9	1947.01	0.89813	0.914663
1382	A	9892.17	8624.94	4452.63	4511.99	5863.19	1953.01	0.892971	0.887657
1383	T	9835.21	8624.94	4451	4507.37	5861.1	1954.46	0.881366	0.882741
1384	G	9827.35	8624.94	4451	4473.54	5849.83	1962.32	0.912053	0.881726
1385	A	9599.49	8624.94	4115.63	4059.86	5600.14	2138.98	0.8938	0.914466
1386	T	9595.56	8624.94	3817.7	3683.1	5375.25	2298.54	0.710133	0.637851
1387	A	9609.31	8623.93	3817.7	3695.4	5379.01	2295.05	0.713001	0.637311
1388	A	9332.35	8623.93	3817.7	3720	5387.21	2289.05	0.745317	0.637039
1389	G	8978.78	8623.93	3817.7	3700.01	5380.55	2293.92	0.751258	0.704975
1390	A	9069.13	8623.93	3817.7	3664.64	5368.76	2302.6	0.697423	0.689553
1391	A	9057.35	8623.93	3817.7	3670.79	5370.81	2301.08	0.697029	0.691485
1392	A	8833.42	8234.19	3817.7	3561.61	5204.5	2144.86	0.636202	0.424663
1393	C	8668.42	8003.8	3817.7	3700.01	5173.84	2001.66	0.650125	0.426761
1394	C	8963.06	8003.8	3817.7	3652.34	5157.95	2013.45	0.623712	0.360366
1395	A	8580.03	7853.59	3814.45	3695.4	5121.14	1932.74	0.689103	0.363156
1396	A	6814.13	5165.02	2661.81	2458.99	3428.6	1230.62	0.895647	0.54548
1397	G	6851.45	5161.97	2661.81	2460.52	3428.1	1228.78	0.892202	0.545859
1398	C	6955.56	5160.96	2661.81	2472.83	3431.86	1225.09	0.940977	0.544066
1399	G	6745.38	5149.79	3773.75	2455.91	3793.15	1099.86	0.965929	0.465786
1400	A	6325.02	4838.21	3770.49	2497.43	3702.04	956.843	1.03447	0.477388
1401	C	6313.23	4838.21	3770.49	2532.8	3713.83	942.031	1.04014	0.405562
1402	A	5619.84	2554.6	2676.46	1399.42	2210.16	575.433	1.14436	0.594043
1403	G	5635.55	2554.6	2669.95	1399.42	2207.99	573.679	1.12687	0.583266
1404	A	5590.37	2554.6	2189.68	831.965	1858.75	741.173	1.15741	0.693959
1405	A	5912.52	2554.6	2189.68	835.04	1859.77	739.752	1.09502	0.694955
1406	T	6103.05	2554.6	2201.08	855.032	1870.24	732.222	1.01223	0.691341
1407	C	6112.88	2554.6	2201.08	858.108	1871.26	730.801	1.00546	0.690689
1408	G	6545.02	2554.6	2201.08	845.805	1867.16	736.487	0.972989	0.691931
1409	C	6515.56	2554.6	1901.52	844.267	1766.8	704.709	0.996382	0.729502
1410	C	6543.06	2554.6	1901.52	845.805	1767.31	704.038	0.983188	0.681445
1411	A	6566.63	2552.57	1510.8	455.197	1506.19	856.255	0.974275	0.798222
1412	A	6431.09	1979.13	1507.54	452.121	1312.93	638.406	0.994808	0.816198
1413	A	6350.55	1910.11	1505.92	447.508	1287.85	616.695	1.02413	0.833299
1414	A	6470.38	1910.11	1505.92	453.659	1289.9	613.902	1.00941	0.833961
1415	T	6474.31	1910.11	1505.92	461.348	1292.46	610.411	1.07646	0.831118
1416	A	6177.7	1910.11	1505.92	462.886	1292.97	609.713	1.1256	0.830392
1417	G	6146.27	1910.11	1505.92	461.348	1292.46	610.411	1.13071	0.833894
1418	C	6368.23	1910.11	1505.92	459.81	1291.95	611.109	1.09099	0.834225
1419	C	6491.98	1907.07	1505.92	453.659	1288.88	612.877	1.0823	0.837004
1420	G	6433.06	1647.24	1505.92	459.81	1204.32	529.603	1.09221	0.893644
1421	A	6397.7	1647.24	1505.92	453.659	1202.27	532.485	1.09671	0.896447
1422	A	6397.7	1276.79	1505.92	432.13	1071.61	461.756	1.09579	0.998575
1423	A	6503.77	1273.75	1505.92	439.819	1073.16	457.761	1.05889	1.00478
1424	C	6531.27	1273.75	1505.92	447.508	1075.72	454.215	1.06195	1.00334
1425	G	6969.31	1273.75	1505.92	442.894	1074.19	456.342	0.992954	1.00334
1426	T	6953.59	1273.75	1505.92	441.356	1073.67	457.051	0.999153	1.00382
1427	T	6949.66	1273.75	1505.92	453.659	1077.77	451.38	0.999152	1.00048
1428	T	6947.7	1273.75	1505.92	453.659	1077.77	451.38	1.00622	1.00333
1429	G	7026.27	1273.75	1505.92	456.735	1078.8	449.962	0.997763	1.02091
1430	T	7026.27	1273.75	1505.92	449.046	1076.24	453.506	1.00727	1.04334
1431	T	7016.45	1273.75	1505.92	453.659	1077.77	451.38	1.00616	1.04185
1432	A	7010.56	1273.75	1505.92	430.592	1070.09	462.017	1.01205	1.04505
1433	A	6886.81	1273.75	1505.92	455.197	1078.29	450.671	1.03423	1.04186
1434	A	6935.91	1273.75	1505.92	458.273	1079.31	449.254	1.02322	1.03704
1435	T	6920.2	1273.75	1505.92	453.659	1077.77	451.38	1.03435	1.03472
1436	T	6947.7	1273.75	1505.92	453.659	1077.77	451.38	1.03591	1.03805
1437	G	6943.77	1273.75	1505.92	455.197	1078.29	450.671	1.05799	1.03993
1438	A	6990.91	1273.75	1505.92	464.424	1081.36	446.419	1.07362	1.02981
1439	T	7010.56	1273.75	1505.92	524.399	1101.35	418.834	1.04791	0.763464
1440	G	7077.34	1273.75	1561.27	533.626	1122.88	432.884	1.04052	0.747002
1441	A	7059.66	1273.75	1561.27	533.626	1122.88	432.884	1.08292	0.748371
1442	A	7095.02	1273.75	1562.9	518.248	1118.3	440.414	1.0861	0.751438
1443	T	7122.52	1273.75	1562.9	533.626	1123.42	433.434	1.08218	0.740937
1444	G	7096.99	1273.75	1561.27	522.861	1119.29	437.771	1.07999	0.733571
1445	G	7157.88	1273.75	1561.27	510.559	1115.19	443.361	1.08562	0.491892
1446	G	7197.16	1273.75	1561.27	521.323	1118.78	438.469	1.0857	0.489857
1447	C	7346.45	1273.75	1561.27	529.013	1121.34	434.978	1.0869	0.488737
1448	C	7505.56	1273.75	1558.01	509.021	1113.59	442.969	1.06543	0.492598
1449	A	7346.45	1241.27	1198.22	83.0427	840.844	536.135	1.09759	0.651775
1450	T	7364.13	1241.27	1198.22	76.8914	838.794	539.033	1.11336	0.653772
1451	T	7645.02	1241.27	1198.22	81.5049	840.332	536.859	1.13977	0.652576
1452	C	7705.92	1241.27	1198.22	81.5049	840.332	536.859	1.13255	0.652576
1453	A	7707.88	1215.9	1198.22	83.0427	832.386	529.915	1.13685	0.803065
1454	A	7664.67	1215.9	1168.92	78.4292	821.08	525.484	1.14326	0.817656
1455	A	7770.74	402.93	1168.92	73.8157	548.554	458.778	1.13069	1.22014
1456	G	7813.95	402.93	1168.92	72.2779	548.042	459.309	1.1277	1.22315
1457	A	7984.85	402.93	1168.92	72.2779	548.042	459.309	1.09988	0.978057
1458	T	7996.63	402.93	1168.92	73.8157	548.554	458.778	1.09555	0.975293
1459	C	8063.42	402.93	1168.92	72.2779	548.042	459.309	1.10743	0.979011
1460	T	8198.95	403.945	1168.92	72.2779	548.38	459.202	1.08649	0.979342
1461	T	8713.6	403.945	1168.92	72.2779	548.38	459.202	1.02074	0.978407
1462	G	8727.35	403.945	1168.92	72.2779	548.38	459.202	1.01913	0.978407
1463	A	8762.71	770.338	1168.92	66.1266	668.46	455.939	1.01592	0.803416
1464	C	8762.71	771.353	1168.92	73.8157	671.362	452.63	1.00919	0.799944
1465	C	8786.28	771.353	1168.92	67.6644	669.311	455.338	1.00805	0.802394
1466	C	8811.81	771.353	1168.92	70.7401	670.337	453.983	1.00646	0.800402
1467	T	8782.35	371.467	1168.92	67.6644	536.016	464.397	1.00984	0.999063
1468	T	8760.74	368.422	1168.92	67.6644	535.001	464.758	1.01816	1.00383
1469	T	8929.67	368.422	1168.92	72.2779	536.539	463.215	1.00286	1
1470	G	8908.06	368.422	1168.92	73.8157	537.052	462.701	0.998897	1
1471	T	8894.31	368.422	1168.92	72.2779	536.539	463.215	1.01723	1.00096
1472	C	8894.31	368.422	1168.92	72.2779	536.539	463.215	1.0307	1
1473	G	8902.17	368.422	1168.92	73.8157	537.052	462.701	1.0278	0.999046
1474	A	8843.24	368.422	1168.92	73.8157	537.052	462.701	1.02332	0.999046
1475	T	8856.99	368.422	1168.92	73.8157	537.052	462.701	1.07696	1.00213
1476	T	8868.78	368.422	1168.92	72.2779	536.539	463.215	1.07575	1.005
1477	G	8868.78	368.422	1168.92	69.2022	535.514	464.243	1.07708	1.0031
1478	A	8919.85	368.422	1168.92	73.8157	537.052	462.701	1.07752	1.00213
1479	A	8955.21	368.422	1168.92	72.2779	536.539	463.215	1.08796	1.005
1480	G	8898.24	368.422	1168.92	73.8157	537.052	462.701	1.09492	1.00404
1481	A	9047.53	368.422	1168.92	73.8157	537.052	462.701	1.07555	1.00022
1482	A	9167.35	368.422	1168.92	72.2779	536.539	463.215	1.07671	1.00405
1483	A	9149.67	368.422	1168.92	72.2779	536.539	463.215	1.10262	1.00213
1484	C	9049.49	368.422	1168.92	72.2779	536.539	463.215	1.1183	1.00405
1485	G	9538.6	368.422	1175.43	70.7401	538.197	466.692	1.08093	1.35674
1486	A	9540.56	368.422	1175.43	73.8157	539.222	465.666	1.09615	1.35479
1487	T	9552.35	368.422	1175.43	67.6644	537.172	467.72	1.11372	1.36218
1488	T	9611.28	368.422	1175.43	70.7401	538.197	466.692	1.10689	1.27857
1489	G	9742.89	368.422	1175.43	73.8157	539.222	465.666	1.0998	1.27614
1490	A	9742.89	368.422	1175.43	73.8157	539.222	465.666	1.10948	1.27614
1491	A	9731.1	368.422	1175.43	67.6644	537.172	467.72	1.11748	1.28101
1492	C	9870.57	368.422	1175.43	72.2779	538.71	466.179	1.10507	1.27735
1493	G	10088.6	368.422	1175.43	69.2022	537.684	467.206	1.08801	1.27979
1494	G	10120	368.422	1175.43	72.2779	538.71	466.179	1.08812	1.27735
1495	C	10310.6	942.877	1175.43	72.2779	730.195	474.806	1.08859	0.942384
1496	T	10457.9	943.892	1175.43	72.2779	730.533	474.958	1.0725	0.941947
1497	G	10638.6	945.922	1175.43	73.8157	731.722	474.552	1.05484	0.940416
1498	A	10638.6	945.922	1118.45	0	688.123	491.648	1.06333	1
1499	A	10715.2	945.922	1118.45	0	688.123	491.648	1.0561	1
1500	T	10809.5	945.922	1118.45	0	688.123	491.648	1.03707	1
1501	A	10874.3	945.922	1118.45	0	688.123	491.648	1.02132	1
1502	A	10907.7	945.922	1118.45	0	688.123	491.648	1.01405	0.461368
1503	A	10976.5	945.922	1118.45	0	688.123	491.648	0.999642	0.462351
1504	C	11011.8	945.922	1118.45	0	688.123	491.648	1.00928	0.462351
1505	C	11224	945.922	1118.45	0	688.123	491.648	0.978824	0.462351
1506	G	11216.1	945.922	1118.45	0	688.123	491.648	0.988091	0.462351
1507	T	11222	945.922	1118.45	0	688.123	491.648	0.985647	0.462351
1508	C	11312.4	945.922	1118.45	0	688.123	491.648	0.998437	0.701476
1509	C	11316.3	945.922	1118.45	0	688.123	491.648	0.998264	0.702966
1510	C	11210.2	945.922	1118.45	0	688.123	491.648	1.0354	0.704456
1511	A	11106.1	945.922	1118.45	0	688.123	491.648	1.04528	0.702221
1512	A	11060.9	945.922	6.51207	0	317.478	444.385	1.0618	1.52707
1513	C	10972.5	947.952	6.51207	0	318.155	445.342	1.08271	1.51738
1514	A	11114	947.952	6.51207	0	318.155	445.342	1.11011	1.88022
1515	A	10986.3	947.952	6.51207	0	318.155	445.342	1.12247	1.87539
1516	T	11082.5	947.952	6.51207	0	318.155	445.342	1.11999	1.88022
1517	T	11060.9	947.952	6.51207	0	318.155	445.342	1.1529	1.877
1518	A	11294.7	947.952	6.51207	493.643	482.702	384.419	1.1353	1.23715
1519	C	11296.6	947.952	6.51207	496.718	483.727	384.451	1.14015	1.23029
1520	A	11607	947.952	6.51207	499.794	484.753	384.488	1.10932	1.23298
1521	A	11609	947.952	6.51207	495.18	483.215	384.434	1.15854	1.23796
1522	C	11744.5	947.952	9.76811	496.718	484.813	383.104	1.18632	1.22754
1523	T	11880	947.952	9.76811	490.567	482.762	383.052	1.18733	1.23806
1524	T	12337.7	947.952	348.396	498.256	598.201	254.766	1.13135	0.998286
1525	A	12331.8	947.952	348.396	493.643	596.663	255.378	1.13189	1.00172
1526	G	12412.4	947.952	348.396	498.256	598.201	254.766	1.1524	0.999143
1527	G	12752.2	947.952	348.396	495.18	597.176	255.172	1.11938	1.00172
1528	G	12822.9	947.952	348.396	495.18	597.176	255.172	1.08793	1.00172
1529	C	12879.9	947.952	348.396	489.029	595.126	256.007	1.08251	1.00431
1530	G	12875.9	947.952	348.396	496.718	597.689	254.968	1.08406	1.01201
1531	G	13449.5	947.952	348.396	498.256	598.201	254.766	1.03286	1.07787
1532	T	13932.7	947.952	348.396	489.029	595.126	256.007	0.978429	1.08516
1533	T	14105.6	947.952	348.396	496.718	597.689	254.968	0.967135	1.07879
1534	T	13958.3	947.952	348.396	495.18	597.176	255.172	0.978469	1.09779
1535	T	13958.3	947.952	348.396	496.718	597.689	254.968	0.975795	1.09943
1536	C	14304	947.952	348.396	496.718	597.689	254.968	0.924609	1.14605
1537	G	14274.5	947.952	348.396	498.256	598.201	254.766	0.927756	1.14078
1538	A	13950.4	947.952	348.396	498.256	598.201	254.766	0.950718	1.24337
1539	A	13942.5	947.952	348.396	496.718	597.689	254.968	0.95534	1.29064
1540	A	13958.3	947.952	348.396	518.248	604.865	252.314	0.946665	1.27617
1541	T	13891.5	1035.24	379.328	519.786	644.783	281.984	0.950509	1.19637
1542	G	13632.2	1035.24	379.328	522.861	645.809	281.533	0.924928	1.19209
1543	A	13642	1035.24	379.328	519.786	644.783	281.984	0.960259	1.29483
1544	T	13657.7	1035.24	408.632	522.861	655.577	272.48	0.970948	1.2709
1545	T	13620.4	1035.24	408.632	527.475	657.115	271.739	0.979233	1.28353
1546	G	13225.6	1063.65	433.053	558.231	684.98	272.597	1.01233	1.6568
1547	G	13243.3	1063.65	433.053	550.542	682.417	273.81	1.00771	1.66528
1548	A	13262.9	1189.51	485.149	556.694	743.783	316.525	0.997186	1.52773
1549	G	13319.9	1189.51	564.922	559.769	771.399	295.654	0.992774	1.67349
1550	T	13213.8	1189.51	564.922	561.307	771.912	295.288	1.00892	1.84704
1551	T	13204	1189.51	564.922	559.769	771.399	295.654	1.00669	1.85026
1552	A	12608.8	1189.51	564.922	555.156	769.862	296.761	1.04004	1.85729
1553	A	13099.9	1394.52	579.574	530.55	834.883	396.232	0.989954	1.71203
1554	A	13260.9	1395.54	579.574	524.399	833.171	398.292	0.978225	1.71247
1555	C	13337.5	1395.54	579.574	555.156	843.423	390.532	0.973932	1.81601
1556	C	13388.6	2271.43	579.574	553.618	1134.87	803.737	0.94821	1.3537
1557	T	13345.4	2271.43	579.574	558.231	1136.41	802.627	0.942596	1.35322
1558	C	13225.6	2272.45	582.83	553.618	1136.3	803.466	0.948611	1.35065
1559	G	13223.6	2273.46	582.83	1016.5	1290.93	716.957	0.948604	1.18966
1560	T	13331.6	2676.39	582.83	1018.04	1425.75	902.006	0.941801	1.0786
1561	C	13292.4	2676.39	582.83	1022.66	1427.29	901.313	0.951382	1.06846
1562	A	13113.6	2676.39	582.83	1030.34	1429.86	900.169	0.962702	1.07443
1563	A	12968.3	2676.39	582.83	1028.81	1429.34	900.397	0.96804	1.07553
1564	T	12972.2	2676.39	582.83	1021.12	1426.78	901.543	0.967898	1.07711
1565	T	12989.9	2676.39	905.178	1013.43	1531.67	810.649	0.969303	1.00234
1566	G	12695.2	2676.39	905.178	1027.27	1536.28	807.72	0.994739	0.997664
1567	A	12579.3	2676.39	905.178	1031.88	1537.82	806.753	1.0075	0.998667
1568	T	12545.9	2676.39	905.178	1022.66	1534.74	808.692	1.00626	1.002
1569	T	12544	2676.39	905.178	1025.73	1535.77	808.043	1.00689	0.99733
1570	G	12555.8	2676.39	905.178	1031.88	1537.82	806.753	1.00391	0.996333
1571	A	12646.1	2676.39	905.178	993.437	1525	814.952	0.999379	1.00807
1572	G	12624.5	2676.39	905.178	1027.27	1536.28	807.72	0.999533	1.00737
1573	T	12553.8	2676.39	905.178	1030.34	1537.3	807.075	0.997809	1.00536
1574	C	12555.8	2676.39	905.178	1028.81	1536.79	807.397	0.993899	1.00637
1575	G	12591.1	2676.39	905.178	1024.19	1535.25	808.367	0.999844	1.00003
1576	T	12628.4	2676.39	905.178	1016.5	1532.69	809.994	1.00264	1.12846
1577	T	12673.6	2676.39	905.178	1025.73	1535.77	808.043	0.9969	1.13187
1578	C	12624.5	2676.39	905.178	1031.88	1537.82	806.753	1.00093	1.25228
1579	A	12630.4	2676.39	905.178	1013.43	1531.67	810.649	0.993779	1.24727
1580	A	12604.9	2676.39	905.178	1014.97	1532.18	810.321	0.982079	1.28604
1581	C	12638.3	2676.39	905.178	1030.34	1537.3	807.075	0.966584	1.29409
1582	A	12618.6	2678.42	926.342	1038.03	1547.6	800.911	0.964197	1.3806
1583	A	12526.3	2678.42	926.342	1031.88	1545.55	802.22	0.969735	1.3435
1584	G	12479.1	2678.42	926.342	1034.96	1546.57	801.564	0.96238	1.25486
1585	A	12589.1	2678.42	926.342	1001.13	1535.3	808.888	0.929474	1.25351
1586	A	12661.8	2678.42	926.342	1583.96	1729.58	722.656	0.924915	1.14754
1587	C	12634.3	2678.42	926.342	1610.11	1738.29	721.003	0.92444	1.13004
1588	G	12636.3	2678.42	1502.66	1596.26	1925.78	533.566	0.925074	1.0185
1589	A	12551.8	2678.42	1502.66	1550.13	1910.4	543.416	0.925352	1.01985
1590	A	12379	2678.42	1505.92	1726.98	1970.44	508.688	0.937004	0.987386
1591	C	12215.9	2678.42	1505.92	1783.88	1989.41	500.248	0.939219	0.9772
1592	C	12166.8	2678.42	1955.25	1776.19	2136.62	390.023	0.943655	0.91083
1593	T	12147.2	2591.14	1909.66	1728.52	2076.44	371.383	0.945828	0.94093
1594	G	12009.7	2223.73	1886.87	1711.6	1940.73	212.516	0.949951	1.00734
1595	G	11701.3	2168.92	1886.87	1717.75	1924.52	186.102	0.937888	1.01477
1596	A	11711.1	2168.92	2039.91	1745.43	1984.75	177.232	0.93425	0.950398
1597	A	11679.7	2099.91	2041.53	1751.59	1964.34	152.317	0.933905	0.956882
1598	T	11689.5	2098.89	2012.23	1773.12	1961.41	137.766	0.942867	0.957266
1599	G	11614.9	2098.89	1969.9	1776.19	1948.33	132.622	0.958566	0.966062
1600	A	11599.1	2098.89	1960.13	1777.73	1945.58	131.517	0.955292	0.966897
1601	A	11473.4	2098.89	1960.13	1773.12	1944.05	133.483	0.966615	0.967135
1602	A	11481.3	2098.89	1960.13	1779.27	1946.1	130.863	1.01061	0.989985
1603	T	11489.1	2098.89	1987.81	1774.65	1953.78	134.539	1.00308	0.970906
1604	C	11408.6	2097.88	1987.81	1779.27	1954.98	132.127	1.01412	0.98105
1605	T	10974.5	2097.88	1987.81	1773.12	1952.93	134.857	1.09898	0.982867
1606	A	10941.1	1891.84	1987.81	1779.27	1886.31	85.2274	1.16355	1.01753
1607	G	10907.7	1891.84	1987.81	1759.27	1879.64	93.6971	1.17342	1.04097
1608	C	11021.6	1891.84	1987.81	1753.12	1877.59	96.3388	1.1702	1.04238
1609	C	11133.6	1891.84	1987.81	1766.96	1882.21	90.4172	1.16408	1.03465
1610	G	11080.6	1891.84	1987.81	1763.89	1881.18	91.726	1.19181	1.03331
1611	G	11090.4	1891.84	1987.81	1760.81	1880.16	93.0391	1.19111	1.03796
1612	A	11603.1	2000.44	1987.81	1791.57	1926.61	95.6255	1.1378	1.00948
1613	T	11524.5	2000.44	1908.04	1782.34	1896.94	89.3842	1.27765	1.02473
1614	A	11569.7	2057.28	1908.04	1788.49	1917.94	109.954	1.28761	1.01458
1615	A	12060.8	2057.28	1908.04	1793.11	1919.47	108.151	1.22199	1.01643
1616	T	12730.6	2057.28	1930.83	1770.04	1919.38	117.544	1.14874	1.01835
1617	A	12799.3	2150.65	1930.83	1788.49	1956.66	148.975	1.27455	1.05031
1618	T	12897.5	2150.65	1930.83	1790.03	1957.17	148.397	1.26348	1.04453
1619	C	12960.4	2150.65	1930.83	1760.81	1947.43	159.584	1.21704	1.05575
1620	C	13205.9	2150.65	1930.83	1750.05	1943.84	163.805	1.19589	1.05559
1621	G	13209.9	2150.65	1930.83	1773.12	1951.53	154.823	1.25071	1.04985
1622	G	13202	2150.65	1930.83	1753.12	1944.87	162.594	1.25949	1.05741
1623	T	14724.3	2150.65	1930.83	1750.05	1943.84	163.805	1.18997	1.06834
1624	T	14897.2	2150.65	1930.83	1756.2	1945.89	161.387	1.17629	1.06827
1625	T	14738.1	2150.65	1930.83	1771.58	1951.02	155.414	1.37278	1.10312
1626	T	14624.2	2150.65	1930.83	1782.34	1954.61	151.3	1.3863	1.09891
1627	C	16313.4	2458.18	1932.46	1774.65	2055.1	292.213	1.36737	1.05916
1628	C	16295.8	2458.18	1932.46	1742.36	2044.33	302.751	1.36692	1.06022
1629	A	15773.3	2458.18	1925.94	1783.88	2056	290.237	1.41183	0.966981
1630	G	15792.9	2458.18	1925.94	1771.58	2051.9	294.114	1.40124	0.968998
1631	A	16521.7	2458.18	1925.94	1762.35	2048.82	297.062	1.40352	0.979312
1632	C	16627.7	2458.18	1925.94	1785.42	2056.51	289.757	1.39386	0.975899
1633	A	17521.5	2458.18	1991.07	1780.8	2076.68	283.087	1.31805	0.967176
1634	T	17523.4	2458.18	1991.07	1786.96	2078.73	280.95	1.32956	0.964249
1635	A	20232.2	2458.18	2166.89	1831.55	2152.21	256.03	1.14922	0.931807
1636	C	20273.5	2456.15	2166.89	1820.79	2147.94	259.731	1.14737	0.930316
1637	T	22306.5	2455.13	2269.46	1805.41	2176.67	273.244	1.04183	0.917804
1638	T	22275.1	2455.13	2269.46	1777.73	2167.44	285.803	1.05556	0.958742
1639	T	22269.2	1881.69	2271.08	1811.56	1988.11	202.129	1.0426	1.03506
1640	T	22129.7	1880.68	2271.08	1813.1	1988.29	201.862	1.06213	1.15958
1641	C	23188.5	1880.68	2310.16	1828.48	2006.44	215.817	1.02795	1.12202
1642	A	23176.7	1880.68	2310.16	1830.01	2006.95	215.395	1.07034	1.11017
1643	T	23094.2	1880.68	2311.79	1833.09	2008.52	215.32	1.06966	1.1178
1644	C	23298.5	1880.68	2311.79	1820.79	2004.42	218.713	1.07335	1.12418
1645	T	23251.3	1880.68	2311.79	1823.86	2005.44	217.855	1.08254	1.12411
1646	T	23261.1	1880.68	2311.79	1802.33	1998.27	223.987	1.15808	1.20499
1647	G	23239.5	1880.68	2311.79	1800.8	1997.75	224.436	1.1464	1.19339
1648	A	23512.6	2087.73	2310.16	1836.17	2078.02	193.628	1.12665	1.14284
1649	A	23217.9	2088.74	2308.53	1776.19	2057.82	218.423	1.20474	1.20548
1650	A	23504.7	2090.77	2308.53	2517.42	2305.57	174.192	1.19255	0.98463
1651	G	23836.7	2090.77	2337.83	2325.2	2251.27	113.604	1.18607	1.01089
1652	T	24807	2104.98	2295.5	2283.67	2228.05	87.1591	1.13461	1.02074
1653	T	24702.9	2104.98	2303.65	2326.73	2245.12	99.5402	1.28427	1.01093
1654	T	25007.4	2104.98	2303.65	2351.34	2253.32	106.684	1.25426	1.01173
1655	C	25170.4	2104.98	2303.65	2354.41	2254.35	107.632	1.29296	0.989095
1656	C	26938.3	2104.98	2790.42	2328.27	2407.89	285.438	1.19768	0.619008
1657	A	26641.7	1965.93	2790.42	2395.94	2384.1	336.7	1.25938	0.612204
1658	G	26490.4	1965.93	2788.79	2369.79	2374.84	335.95	1.24403	0.525984
1659	A	27971.5	1965.93	3133.93	2342.11	2480.66	486.794	1.22781	0.504373
1660	T	28030.4	1965.93	2948.34	1896.14	2270.14	480.407	1.26342	0.551147
1661	A	28272	1965.93	2948.34	1913.06	2275.78	476.063	1.24602	0.54993
1662	C	28146.3	1965.93	2949.97	1906.91	2274.27	478.398	1.24691	0.550294
1663	A	31725.3	1965.93	2977.64	1865.38	2269.65	502.305	1.10371	0.55322
1664	C	31365.8	1960.86	2977.64	1900.75	2279.75	494.093	1.11842	0.551781
1665	C	32544.4	1887.78	2977.64	1823.86	2229.76	529.475	1.0781	0.619992
1666	T	32263.5	1504.14	2181.54	785.83	1490.5	569.879	1.07994	0.945376
1667	T	33552.1	1409.75	2181.54	787.368	1459.55	570.259	1.15567	1.46853
1668	A	32954.9	1351.9	1601.97	793.519	1249.13	337.954	1.17679	1.71905
1669	G	34343.7	1351.9	1601.97	799.67	1251.18	335.191	1.20304	1.81107
1670	C	35414.2	1351.9	1601.97	799.67	1251.18	335.191	1.17333	1.81448
1671	G	35227.6	1352.91	1601.97	799.67	1251.52	335.293	1.18886	1.81565
1672	T	35096	1352.91	1601.97	799.67	1251.52	335.293	1.19623	1.79582
1673	A	35015.5	1352.91	1601.97	811.973	1255.62	329.771	1.28296	2.44288
1674	T	35080.3	1378.29	1601.97	793.519	1257.92	340.845	1.28837	2.54197
1675	T	35086.2	1712.2	1623.13	811.973	1382.44	405.014	1.30254	2.52869
1676	C	34842.6	1712.2	1706.16	808.897	1409.09	424.405	1.31199	2.50135
1677	G	38775.1	3519.8	1707.79	1202.58	2143.39	994.884	1.19012	1.64707
1678	G	38781	3520.82	1707.79	1213.35	2147.32	991.967	1.1905	1.64565
1679	A	41316.9	3853.72	1707.79	1236.41	2265.97	1139.08	1.18199	2.16178
1680	T	41552.6	3855.75	1707.79	1247.18	2270.24	1136.79	1.17439	2.16923
1681	A	41880.7	3855.75	1709.42	1251.79	2272.32	1135.13	1.19047	2.17266
1682	T	41982.8	3855.75	1670.35	1216.42	2247.51	1152.2	1.18467	2.25812
1683	A	44923.4	4632.18	2043.16	2526.65	3067.33	1123.98	1.11264	1.70198
1684	G	45196.4	5013.79	2043.16	2535.88	3197.61	1299.89	1.10678	1.63498
1685	T	45701.2	5934.34	2043.16	2509.73	3495.75	1734.84	1.14725	1.69825
1686	T	45713	5936.37	2043.16	2594.31	3524.62	1720.15	1.14081	1.73015
1687	C	46147.1	5936.37	2046.42	2608.16	3530.31	1716.73	1.13234	1.75883
1688	T	46168.7	5937.39	2046.42	2617.38	3533.73	1715.55	1.13576	1.81086
1689	A	48836.2	6944.2	3233.24	4518.14	4898.53	1538.69	1.10269	1.33883
1690	C	48798.9	6944.2	3233.24	4596.57	4924.67	1532.66	1.12366	1.34281
1691	A	49857.7	6944.2	3233.24	4633.47	4936.97	1530.12	1.0994	1.34223
1692	T	49735.9	6948.26	3257.66	5019.47	5075.13	1507.2	1.11584	1.35644
1693	G	49983.4	7288.27	3272.32	5100.97	5220.52	1641.68	1.11137	1.34432
1694	C	50022.7	7289.28	3272.32	5122.5	5228.03	1641.62	1.1427	1.41245
1695	C	52430.9	7878.96	4823.82	5107.12	5936.63	1378.29	1.09846	1.28672
1696	G	52150	7878.96	4823.82	5591.54	6098.11	1297.67	1.12682	1.29981
1697	A	52254.1	8223.03	4796.14	5608.46	6209.21	1462.09	1.12826	1.3075
1698	A	52436.8	8226.07	5336.64	5634.6	6399.1	1297.57	1.14104	1.31077
1699	C	53851.1	8581.3	5406.65	5686.89	6558.28	1435.06	1.13438	1.40886
1700	A	54833.2	8293.06	5406.65	6139.01	6612.9	1225.09	1.11467	1.42466
1701	C	54813.6	8297.12	5406.65	6175.91	6626.56	1222.3	1.12037	1.47839
1702	A	55497.1	8807.63	5642.71	6202.06	6884.13	1379.15	1.11337	1.45039
1703	A	55550.2	9211.58	5658.99	6183.6	7018.06	1565.77	1.14165	1.45601
1704	T	57160.9	10359.5	5660.62	6132.86	7384.31	2112.57	1.12271	1.48166
1705	G	57593	10650.8	6103.44	6162.07	7638.76	2129.94	1.11777	1.56294
1706	A	58763.7	11050.6	6606.5	6122.09	7926.41	2218	1.0961	1.5054
1707	A	58956.3	11562.2	6640.68	6152.85	8118.57	2443.13	1.09719	1.52491
1708	C	59832.3	12346.7	6640.68	6175.91	8387.77	2805.82	1.0976	1.57989
1709	A	61087.5	14007.2	7117.69	6594.2	9239.68	3377.88	1.07299	1.45258
1710	T	61120.9	14010.2	7117.69	7135.52	9421.14	3244.97	1.0824	1.47252
1711	T	61411.6	14355.3	7482.37	7552.27	9796.64	3223.57	1.08252	1.45803
1712	G	61788.8	14747	7485.63	7721.43	9984.7	3368.86	1.07611	1.43254
1713	G	63419.1	15441.3	7495.39	7718.36	10218.3	3694.29	1.04423	1.49145
1714	T	64175.4	16443	8563.37	7816.78	10941.1	3902.39	1.061	1.6203
1715	A	64375.7	18747.9	8807.58	8261.21	11938.9	4819.87	1.0855	1.68684
1716	T	64411.1	18750	8807.58	8239.68	11932.4	4826.31	1.11213	1.82243
1717	T	64686.1	19611.6	9333.43	8195.08	12380.1	5134.58	1.1225	1.83351
1718	A	65672.2	21630.4	9494.6	8630.29	13251.7	5935.07	1.10651	1.71981
1719	C	65546.4	21633.4	9745.31	8885.57	13421.4	5817.34	1.13225	1.88183
1720	C	66157.3	22569.2	10303.7	8745.62	13872.8	6182.05	1.14715	1.99294
1721	C	66479.5	23441	10632.6	8777.92	14283.8	6519.21	1.15054	2.05305
1722	C	66491.3	23621.7	10631	8657.97	14303.5	6637.97	1.17004	2.14713
1723	G	66224.1	23626.7	10434	11659.8	15240.2	5951.28	1.17954	2.15245
1724	G	68090.2	28942	10753.1	13488.3	17727.8	8007.87	1.14698	1.8685
1725	G	69879.7	33347.8	12473.9	14595.5	20139.1	9380.07	1.12126	1.69322
1726	C	71633.8	36018.1	14066.1	15153.8	21746	10101.7	1.12159	1.64703
1727	G	72610	36357.1	14718.9	17020.7	22698.9	9703.42	1.13291	1.66454
1728	G	72667	36388.6	14727	17256	22790.5	9670.54	1.13232	1.68035
1729	A	74214.9	40175.3	17364.4	18230.9	25256.9	10554.8	1.1113	1.57888
1730	A	75892.4	45306.8	19256.2	18380.1	27647.7	12492	1.09517	1.47392
1731	C	76487.6	47863.5	20353.5	19759.5	29325.5	13110.6	1.14548	1.51559
1732	C	77797.7	51299	21017.7	19818	30711.6	14565.8	1.12824	1.46699
1733	C	78114	56245.8	22422.7	19742.6	32803.7	16612.1	1.13227	1.38839
1734	G	78098.3	56259	22618.1	20496.2	33124.4	16381.6	1.13763	1.40253
1735	A	78353.6	57643.4	23002.3	21654.1	34099.9	16656.8	1.17188	1.45361
1736	C	80343.5	61537.7	23943.3	21967.9	35816.3	18205.7	1.15109	1.39865
1737	T	82260.6	65250.4	25719.4	22380	37783.3	19470	1.12723	1.34129
1738	G	82282.2	65262.5	25730.8	23894.8	38296	19082.9	1.12767	1.33454
1739	A	82474.7	66152.6	25112.2	28368.3	39877.7	18626.7	1.1284	1.29162
1740	G	83115.1	67069.1	25825.2	29357.1	40750.5	18665.9	1.13615	1.3135
1741	A	87615.3	74495.4	28858.2	29983	44445.6	21253.4	1.07878	1.2075
1742	T	87774.4	75013	29480.1	30667.4	45053.5	21190.1	1.10156	1.21199
1743	C	88446.2	75846.3	29916.5	30870.3	45544.4	21430.2	1.10143	1.20656
1744	G	88846.9	77779.8	30496	31097.9	46457.9	22149.3	1.116	1.20123
1745	C	91820.8	83437	33719.5	31547	49567.8	23965.5	1.08127	1.12982
1746	C	92482.8	83640	34886.8	31756.1	50094.3	23754.8	1.0918	1.15473
1747	G	92726.4	84721.9	35342.6	31969.9	50678.2	24111.9	1.08817	1.15172
1748	A	92787.2	85488.2	35653.6	32180.6	51107.5	24352.2	1.09027	1.15614
1749	C	93064.2	85690.2	36013.4	32817.2	51506.9	24206.4	1.08867	1.15191
1750	G	94431.4	87976.8	36820.9	35779.1	53525.6	24364.4	1.07091	1.1525
1751	G	94517.8	87978.9	37123.7	35902.1	53668.2	24266.4	1.07118	1.15385
1752	T	96688.3	89736.7	38020.7	36055.9	54604.5	24855.2	1.0581	1.18818
1753	G	97417.1	89787.5	38551.5	36517.3	54952.1	24646.4	1.0513	1.19324
1754	T	99153.5	91757.5	39285.7	36377.3	55806.8	25448.7	1.03287	1.18424
1755	T	99283.2	91760.5	39635.7	36612.6	56002.9	25314.5	1.03431	1.1963
1756	T	100972	94275.5	41882.4	37378.4	57845.5	25825.5	1.02976	1.25111
1757	G	100902	94741.4	41983.3	38376.5	58367.1	25762.7	1.01672	1.24723
1758	T	101163	94983	43476.2	38802.5	59087.2	25453.7	1.0132	1.24939
1759	G	101316	95335.1	43489.2	39170	59331.5	25519.4	1.01196	1.25816
1760	A	101128	96035.4	43893	45136.8	61688.4	24292.3	1.04205	1.25914
1761	G	101245	96344	44156.7	45275.2	61925.3	24342	1.02604	1.27274
1762	T	102306	103187	46655.7	44796.9	64879.8	27097.7	1.01534	1.22888
1763	T	102414	104029	47601.6	45082.9	65571.2	27213.3	1.01523	1.2228
1764	T	102412	104323	48007	45934.9	66088.4	27049.5	1.07475	1.35138
1765	G	102689	105607	48137.2	47245.1	66996.6	27304.4	1.06511	1.33609
1766	T	103978	117028	52661.5	47423.5	72371.1	31649.8	1.05159	1.24358
1767	T	102589	117154	53079.9	48157.1	72797.1	31429.6	1.0583	1.25732
1768	A	102499	117364	53470.6	50634.5	73823.2	30810	1.07457	1.27135
1769	G	102528	117386	53473.9	53085.8	74648.5	30220.2	1.04832	1.26267
1770	T	105380	125743	54340	52939.7	77674.1	33994.4	1.023	1.23423
1771	G	103882	127241	55331.4	53871.6	78814.6	34247.6	1.02103	1.22823
1772	A	103876	127612	55528.4	56047.7	79729.4	33858.9	1.02509	1.20027
1773	C	103974	127941	55911	56688.9	80180.3	33773.4	1.02456	1.22986
1774	T	110067	150540	59222.4	58169.9	89310.6	43297.6	0.972178	1.1164
1775	G	109376	150579	59657.1	58303.7	89513.3	43183.6	0.971176	1.15186
1776	T	109342	151420	59844.3	58734.2	89999.4	43433	0.981748	1.16154
1777	G	108570	153066	60931.8	60590.4	91529.3	43513.1	0.993179	1.16125
1778	A	110142	156544	63465	61556.2	93855.1	44334.6	0.978207	1.13722
1779	T	107482	156558	63469.9	62740.3	94256.1	44055.2	1.00448	1.15189
1780	G	107804	158050	65138.6	64415	95867.9	43970.5	1.00193	1.13898
1781	C	106066	158770	66341.7	65296.2	96802.5	43819.5	1.02626	1.22884
1782	T	106482	160548	67046.7	59495.5	95696.7	45960.3	1.02116	1.245
1783	G	106527	160601	68632.3	66598.7	98610.6	43841.5	1.03697	1.21293
1784	A	107005	162305	70196.9	66618.7	99706.8	44287.6	1.03312	1.20736
1785	A	106223	162041	70924.6	76354.7	103107	41731.7	1.05047	1.18639
1786	G	107347	163571	73223.4	76817.6	104537	41769.1	1.03224	1.17589
1787	T	107830	167158	74830.2	76877.5	106289	43049.4	1.07979	1.23918
1788	C	107741	167908	75227.4	77066.7	106734	43263.2	1.07856	1.24147
1789	A	107963	169847	76692.7	79178.1	108573	43339.3	1.08044	1.2275
1790	T	108012	170695	77716.7	79162.7	109192	43493.7	1.06761	1.23365
1791	A	108851	179820	85210.4	91834.4	118955	43122.8	1.0816	1.15782
1792	G	108735	179637	85519.8	92271.2	119143	42864.6	1.08227	1.15661
1793	A	110466	182799	85555.6	90467.3	119607	44728.5	1.05361	1.15604
1794	A	110548	182877	85588.1	92680.2	120382	44285.3	1.05498	1.15377
1795	A	111584	183843	88570.7	94561	122325	43568.5	1.04771	1.14671
1796	C	110808	183905	88502.3	96366.4	122924	43238.9	1.05467	1.14204
1797	T	116433	199894	97630.6	97607.4	131711	48212.9	0.972872	1.06643
1798	G	116206	199945	97663.2	99914.2	132507	47694.3	0.974814	1.04192
1799	A	116647	200898	98008.3	100914	133273	47832.5	0.967618	1.06656
1800	C	115316	201405	98963.9	103745	134705	47204.8	0.993237	1.06187
1801	T	117734	206632	102754	103799	137728	48724.3	0.961176	1.03951
1802	T	117681	206644	102754	104005	137801	48682.3	0.962026	1.03988
1803	C	116388	206707	102967	105138	138271	48400	0.967782	1.03734
1804	T	116626	207039	104599	105041	138893	48187	0.969902	1.03694
1805	C	116907	209427	106204	105183	140271	48902.5	0.968496	1.03431
1806	C	116866	209760	106498	104895	140385	49060.3	0.977006	1.05265
1807	A	113275	209760	106477	105143	140460	49005.6	1.01171	1.05913
1808	A	113279	209764	106477	97944.2	138062	50820.8	0.983821	1.08775
1809	C	112870	210707	107884	107842	142144	48481.3	0.9874	1.06912
1810	C	114536	211975	109277	107863	143038	48748.8	0.977551	1.06769
1811	T	113163	211641	109663	108205	143170	48420.2	1.00427	1.07687
1812	C	113212	211641	109667	108581	143296	48329	1.04265	1.1133
1813	G	112638	211927	110065	108308	143433	48437.7	1.02712	1.11753
1814	A	113116	212105	110988	108978	144024	48147.5	1.01947	1.11449
1815	T	113224	212859	111225	111168	145084	47924.2	1.03714	1.11817
1816	G	114178	214055	112587	116684	147776	46896.8	1.0373	1.10533
1817	G	114601	215197	112696	118403	148766	47032	1.00912	1.09839
1818	C	111446	215994	113684	120850	150176	46632	1.03573	1.09122
1819	A	111448	217014	116543	122350	151969	46054.8	1.03116	1.07656
1820	G	111965	218185	116732	123243	152720	46367.1	1.03718	1.07685
1821	G	113646	220661	117686	124180	154175	47086.8	1.01979	1.06502
1822	G	118040	229043	124622	124930	159532	49152.2	0.981828	1.02469
1823	T	115693	229159	126416	125301	160292	48698.5	0.980271	1.0143
1824	T	115318	229046	126784	125710	160513	48462.1	0.994209	1.03284
1825	T	117429	232819	127329	126537	162228	49916	0.970493	1.02172
1826	C	118437	234524	128555	126943	163341	50338.4	0.968339	1.01487
1827	C	115646	235247	129821	125139	163403	50837.8	1.01564	1.0151
1828	A	115428	235112	129847	126668	163876	50388.5	1.03866	1.01798
1829	G	114921	234205	129857	126748	163603	49939.1	1.02229	1.01325
1830	C	116127	235881	129999	127492	164457	50514.4	1.0058	0.998252
1831	T	115895	236048	129896	126657	164200	50821.2	1.01037	0.997976
1832	G	115895	235586	129896	124928	163470	51034	1.02312	0.994384
1833	G	113410	234596	128705	124450	162584	50950	1.04559	1.01045
1834	A	114650	241503	129418	126431	165784	53555.6	1.03245	0.988635
1835	T	113964	241725	129838	125694	165752	53747.3	1.04526	0.989828
1836	G	114687	241939	129913	125456	165769	53890.9	1.0695	0.988566
1837	C	117455	241597	129978	126034	165870	53571.5	1.04408	0.986827
1838	A	119891	243526	130357	126586	166823	54259.1	1.0155	0.964878
1839	A	117482	243466	128892	124953	165770	54962.8	1.03727	0.980493
1840	A	116801	242623	126972	122914	164170	55499.5	1.03979	0.989523
1841	G	117097	241895	127189	122520	163868	55206.4	1.03989	0.98868
1842	A	118574	242315	127106	118236	162552	56517.1	1.02067	0.994176
1843	A	118580	242317	127163	123368	164283	55200.7	1.0083	0.980211
1844	A	118370	241647	127204	122849	163900	55004	1.01011	0.978732
1845	C	119123	241736	127277	123186	164066	54946.1	1.00646	0.976112
1846	A	122658	242218	127666	121737	163874	55450.5	0.978285	0.976321
1847	T	122633	241839	127671	121544	163685	55320.3	0.966315	0.975366
1848	C	121749	241018	127795	114079	160964	56883.2	0.976251	0.98648
1849	G	121861	240727	127397	119486	162537	55383.1	0.985267	0.974561
1850	C	121448	239594	126945	120810	162450	54606.9	0.996975	0.97389
1851	C	121768	239092	126945	120003	162013	54576.6	0.993967	0.977269
1852	C	121026	238309	126943	119565	161606	54321.3	1.00519	0.970761
1853	A	119564	235252	126163	121679	161032	52514	1.03654	0.970986
1854	A	119566	234565	125527	121150	160414	52463.3	1.03447	0.971453
1855	A	119893	234255	125201	120985	160147	52430.3	1.03164	0.973689
1856	A	119995	233881	125201	120898	159993	52276.1	1.03158	0.976841
1857	G	118502	233188	125193	120576	159652	52031.7	1.04739	0.983208
1858	G	118857	232240	125709	118414	158788	52023.9	1.02839	0.97544
1859	C	120065	229936	125473	119797	158402	50635.4	1.01114	0.96283
1860	C	121081	229950	125522	119152	158208	50796	0.991613	0.95725
1861	A	121034	229090	124996	120906	158330	50062.3	0.988769	0.9598
1862	T	121654	227062	124833	118746	156880	49687.9	0.985823	0.967272
1863	G	123933	226718	124952	117409	156359	49846.1	0.955288	0.951425
1864	G	123688	225782	124395	117327	155835	49544.3	0.945401	0.937844
1865	T	123686	225246	124094	118460	155934	49065.4	0.94324	0.927899
1866	T	123784	225061	124092	119711	156288	48662.9	0.932701	0.915545
1867	C	124118	225059	124358	121498	156972	48159.5	0.927817	0.893379
1868	A	122232	220335	123842	120487	154888	46298.2	0.947756	0.902953
1869	A	121403	216529	122626	118388	152514	45298.3	0.955068	0.91133
1870	G	120065	214215	121203	118917	151445	44394.9	0.949578	0.904707
1871	C	119674	213861	121978	120058	151965	43773.5	0.926746	0.822678
1872	A	119930	212742	121987	120509	151746	43134.9	0.924625	0.817483
1873	T	118392	209573	119918	116801	148764	43017.5	0.942975	0.830329
1874	T	116934	204845	118067	115534	146149	41517.4	0.954997	0.839881
1875	C	116665	202331	117304	114437	144691	40774.6	0.920041	0.820109
1876	C	115453	199619	116576	113072	143089	39998.4	0.929206	0.832617
1877	G	115159	195085	115184	110436	140235	38833.4	0.93728	0.844323
1878	C	115846	194939	114008	110622	139857	38973.8	0.929598	0.821762
1879	C	115948	194213	113673	109086	138991	39093.2	0.904334	0.789372
1880	C	114011	190336	112685	108019	137013	37753.2	0.906895	0.739017
1881	A	110908	174993	100538	99525.1	125019	35339.3	0.932131	0.780583
1882	G	110890	174971	100037	97141.5	124050	36026.3	0.963315	0.752701
1883	A	111641	173170	99740.5	97659.7	123523	35115.6	0.952072	0.68655
1884	A	111672	172271	99364.4	96606.3	122747	35036.9	0.970713	0.657182
1885	T	107337	166056	96977.8	92952.4	118662	33552.8	0.921894	0.0801862
1886	A	107280	165548	96634.2	95233	119138	32821.3	0.923464	0.0616104
1887	C	107936	165027	96204.5	93979.7	118404	32980.1	0.915922	0.060408
1888	A	107690	158879	93335.9	92571.1	114929	31079.3	0.918849	0.0586065
1889	G	104856	152321	90939.4	85886.1	109715	30197.1	0.945655	0.0599844
1890	A	103396	138405	84350.9	81009.7	101255	26304.3	0.959877	0.0652407
1891	G	103381	133654	81886	77222	97587.4	25574	0.971841	0.069392
1892	A	106822	129861	76969.4	73286.7	93372.5	25845.3	0.939576	0.0726323
1893	T	106290	117656	69623.8	67135.4	84805	23251.2	0.943523	0.083651
1894	G	108401	111589	66934.3	63478.4	80667.4	21910.6	0.923278	0.0878422
1895	A	98953.2	9356.71	10372.1	8816.36	9515.06	644.921	1.01024	0.746707
1896	G	99069.1	7391.79	7843.79	6784.89	7340.16	433.831	1.00081	0.961951
1897	A	98860.8	7478.06	6813.25	7166.28	7152.53	271.581	1.00419	0.992489
1898	T	98951.2	7438.48	6406.25	6361.99	6735.57	497.358	1.00256	1.05126
1899	C	99157.4	7439.49	6023.67	6280.49	6581.22	615.885	0.999723	1.10547
1900	A	99247.8	7432.39	6020.41	6365.07	6605.96	601.078	0.98955	1.06894
1901	T	100470	8090.07	6015.53	6209.75	6771.78	935.537	0.980703	1.13184
1902	T	100367	8091.08	6015.53	6238.97	6781.86	930.246	0.98266	1.13282
1903	T	100287	8091.08	6875.12	6315.86	7094.02	741.079	0.992929	1.10703
1904	C	100085	8087.02	6875.12	6295.87	7086	746.287	0.971718	1.10426
1905	A	99966.7	8090.07	6875.12	6349.69	7104.96	728.858	0.975674	1.08363
1906	T	99149.6	8090.07	6875.12	6217.44	7060.87	775.701	0.983358	1.06131
1907	T	99275.3	8090.07	6875.12	6331.24	7098.81	735.256	0.99349	1.12816
1908	C	99204.6	8090.07	6875.12	6277.41	7080.87	754.18	0.944678	1.15181
1909	A	99129.9	7724.69	6873.49	7227.79	7275.32	349.123	0.950422	1.08496
1910	T	98210.7	7122.83	6873.49	7187.81	7061.38	135.477	0.958638	1.06212
1911	G	98530.8	7123.85	6873.49	8996.29	7664.54	947.218	0.95666	0.977802
1912	G	98627.1	7122.83	6873.49	9051.65	7682.66	973.362	0.940749	0.984888
1913	A	99577.8	7058.89	7524.7	8976.3	7853.3	816.535	0.932398	0.963227
1914	C	97254	6798.05	7526.33	9150.07	7824.82	983.132	0.951708	0.977627
1915	A	97534.9	6352.5	7571.91	9173.14	7699.18	1155.03	0.945563	0.993357
1916	C	97499.6	6211.42	7571.91	8697.95	7493.76	1016.63	0.943146	1.01959
1917	G	98629	6719.9	8727.8	8578	8008.57	913.274	0.932664	0.983623
1918	A	93716.4	7020.32	8724.55	8722.56	8155.81	802.909	0.976881	0.966894
1919	T	94215.3	6383.96	8724.55	8571.85	7893.45	1069.19	0.96808	1.01256
1920	A	94148.5	6348.44	8214.98	7936.73	7500.05	822.197	0.960463	1.07227
1921	A	94260.5	6348.44	8214.98	7919.81	7494.41	819.235	0.955446	1.06541
1922	T	92783.3	6349.45	8439.64	7910.58	7566.56	887.315	0.969239	1.1333
1923	C	92846.2	6349.45	8439.64	7904.43	7564.51	886.524	0.966911	1.13777
1924	A	92557.4	6594.05	8446.16	7909.05	7649.75	778.031	0.978247	1.21842
1925	A	92225.5	6595.07	8446.16	7902.9	7648.04	776.894	0.972141	1.07848
1926	T	91956.4	6963.49	8304.52	7653.77	7640.59	547.552	0.97332	1.17988
1927	T	91987.8	6963.49	8304.52	8364.24	7877.42	646.705	0.958894	1.1612
1928	G	91549.7	7010.18	8304.52	8342.71	7885.8	619.358	0.965906	1.25341
1929	T	91208	7010.18	8534.07	8433.45	7992.56	695.867	0.957379	1.24489
1930	C	90426.2	7010.18	8688.73	8427.29	8042.07	737.422	0.968263	1.23622
1931	C	90060.8	7010.18	8688.73	8255.06	7984.65	711.442	0.924251	1.29867
1932	A	89929.2	7010.18	8690.36	10025.1	8575.21	1233.53	0.925604	1.21383
1933	G	89774	7010.18	8895.49	9914.37	8606.68	1203.09	0.922915	1.20392
1934	C	90544	7983.5	9973.24	10005.1	9320.61	945.571	0.916781	1.14902
1935	T	89656.2	7983.5	9753.45	7007.88	8248.28	1136.41	0.902482	1.32729
1936	A	89502.9	7984.52	9755.08	9305.39	9015	751.431	0.905168	1.2468
1937	A	88206.5	7984.52	9755.08	9702.15	9147.25	822.461	0.917337	1.22861
1938	A	88428.5	8507.21	10744.9	10400.3	9884.15	983.756	0.911702	1.13915
1939	G	87320.6	8522.43	10751.4	10575.6	9949.83	1011.87	0.918455	1.12973
1940	C	87556.3	8524.46	10751.4	10549.5	9941.8	1005.59	0.917059	1.15343
1941	T	83238.8	9708.9	10751.4	10647.9	10369.4	468.965	0.964626	1.10812
1942	A	83238.8	9708.9	10751.4	10766.3	10408.9	495.005	0.965948	1.10438
1943	A	82853.8	9708.9	10751.4	10624.8	10361.7	464.504	0.965173	1.11012
1944	A	83009	10371.6	11295.2	10461.8	10709.6	415.735	0.945692	1.07468
1945	C	80913.1	10372.7	11523.1	10947.8	10947.9	469.667	0.96878	1.05396
1946	G	81015.2	10638.6	12213.4	10867.8	11239.9	694.672	0.967268	1.03259
1947	C	80915.1	10638.6	12213.4	10863.2	11238.4	695.499	0.966159	1.0445
1948	T	80620.4	10662.9	12281.8	10834	11259.6	726.17	0.951344	1.04459
1949	T	80200.1	10662.9	12281.8	10777.1	11240.6	737.69	0.954077	1.05217
1950	T	80294.4	10947.1	12452.7	11001.6	11467.1	697.251	0.941361	1.02781
1951	G	80294.4	10948.1	12454.3	11069.3	11490.6	683.268	0.93571	1.02864
1952	G	80404.4	10948.1	12490.2	11047.8	11495.3	704.609	0.923143	1.02737
1953	T	79968.3	10949.1	12454.3	11104.7	11502.7	675.887	0.924001	1.02538
1954	T	78501	10949.1	12452.7	11126.2	11509.3	670.961	0.934916	1.02213
1955	T	78387	10949.1	12452.7	11213.8	11538.6	655.366	0.914624	1.02596
1956	C	78363.5	11215.1	12452.7	11150.8	11606.2	599.156	0.862837	1.01714
1957	C	78176.8	11603.8	12574.8	11037	11738.5	635.002	0.864394	1.02801
1958	G	76697.7	11603.8	12574.8	11106.2	11761.6	609.857	0.879706	1.02926
1959	A	76517	11622.1	12569.9	11289.2	11827.1	542.58	0.850516	1.01508
1960	T	75585.9	11622.1	12569.9	11166.2	11786	584.697	0.85	1.02201
1961	A	75132.2	11623.1	12569.9	11266.1	11819.7	550.136	0.857591	1.02274
1962	T	74224.7	11623.1	12569.9	11236.9	11810	560.02	0.868341	1.02397
1963	G	73890.8	11624.1	12610.6	11149.2	11794.7	608.674	0.875189	1.02851
1964	A	73391.8	11629.2	12610.6	11052.4	11764	643.268	0.863822	1.04325
1965	G	71694.7	11762.1	12610.6	11141.6	11838.1	602.145	0.888983	1.03691
1966	C	67614.8	11672.8	12630.2	11112.3	11805.1	626.67	0.944193	1.0404
1967	C	67575.6	12417.8	12633.4	11150.8	12067.3	654.042	0.947212	1.03391
1968	T	67471.5	12417.8	12659.5	11240	12105.7	620.084	0.896183	1.02894
1969	G	65078.9	12420.8	12612.3	10983.2	12005.4	727.05	0.918536	1.03652
1970	G	64248.1	12602.5	12612.3	10921.7	12045.5	794.665	0.924728	1.0482
1971	T	64432.7	12629.9	12612.3	11023.1	12088.4	753.302	0.915889	1.04713
1972	G	64452.3	12629.9	12612.3	11037	12093	746.778	0.876905	1.09695
1973	T	64668.4	12629.9	12612.3	11150.8	12131	693.136	0.873064	1.09883
1974	A	63397.5	12218.8	12612.3	11987.4	12272.8	257.95	0.874516	1.06608
1975	G	63735.4	12382.2	12612.3	11830.5	12275	328.032	0.863624	1.06063
1976	G	63841.4	12544.6	12612.3	11689	12282	420.183	0.837082	1.06511
1977	C	64008.4	13005.4	12612.3	11812.1	12476.6	496.544	0.832996	1.05822
1978	G	60466.8	12948.6	12612.3	11807.4	12456.1	478.776	0.871812	1.04952
1979	T	59777.3	12948.6	12612.3	11770.5	12443.8	495.468	0.877497	1.09517
1980	T	59412	12950.6	13120.2	11807.4	12626.1	582.992	0.830192	1.07965
1981	A	59013.2	13337.3	13154.4	11483	12658.2	834.379	0.8375	1.08799
1982	A	56518.6	13608.3	13416.5	12771.7	13265.5	357.856	0.8647	1.03986
1983	A	56459.6	14373.5	12887.4	12728.6	13329.8	740.852	0.868037	1.05305
1984	A	55442.1	14120.8	12622	12508.7	13083.8	734.716	0.871426	1.05976
1985	G	55043.4	14122.9	12444.6	12490.2	13019.2	780.613	0.869388	1.08076
1986	T	53440.5	14124.9	12789.7	12330.3	13081.6	761.163	0.902117	1.09164
1987	G	53318.7	14123.9	13185.3	12299.5	13202.9	744.884	0.914272	1.10993
1988	G	52715.7	14124.9	13177.2	11916.6	13072.9	904.531	0.931662	1.12474
1989	A	52454.4	14361.4	14378.7	12144.2	13628.1	1049.27	0.926191	1.06154
1990	A	49323.4	15175.4	13792.6	11927.4	13631.8	1330.84	0.983274	1.08728
1991	G	49423.5	15175.4	14061.2	12079.6	13772.1	1280.25	1.00036	1.07262
1992	T	48871.6	15627	13963.5	11792.1	13794.2	1570.18	1.00969	1.03752
1993	C	49009.1	16275.5	13963.5	11872	14037	1798.48	0.975752	1.03319
1994	C	48313.7	16305	14233.8	11058.5	13865.8	2157.61	0.981338	1.03366
1995	A	47854.1	16306	14235.4	11670.6	14070.7	1895.98	0.997086	1.02253
1996	A	48209.6	17138.2	14235.4	11467.6	14280.4	2315.26	0.954488	1.00216
1997	C	48747.8	17140.3	14235.4	12587.1	14654.3	1882.27	0.892977	0.950986
1998	A	49113.2	17462	14235.4	12413.3	14703.6	2087.53	0.887414	0.962717
1999	A	48582.8	17462	14235.4	11702.9	14466.8	2356.84	0.877289	0.90023
[truncated: 1,108 more rows]

## Sheet: RNA2coverage
Position	RefNuc	non-crosslink control	crosslink1	crosslink2	crosslink3	crosslinked hetdim RNA2	std	moving fold change (10nts)_control	moving fold change (10nts)_crosslink
1	G	0	0	0	0	0	0	1	1
2	T	390.996	602.694	955.48	17.4219	525.199	386.861	14.5799	13.596
3	A	485.854	602.694	955.48	3053.19	1537.12	1081.65	11.9	4.99914
4	A	566.829	602.694	1009.31	3105.45	1572.49	1096.61	10.4082	5.55977
5	A	1145.23	2110.46	1009.31	3140.3	2086.69	870.134	5.48283	4.31256
6	C	1996.63	2236.8	4992.72	3414.69	3548.07	1129.05	3.30243	2.65427
7	A	2785.56	2468.77	8020.65	4647.29	5045.57	2283.98	2.38372	1.91064
8	A	2866.54	3473.26	8025.14	4651.65	5383.35	1928.98	2.3293	1.78105
9	T	4004.82	5202.63	9038.93	4586.32	6275.96	1969.85	1.71462	1.55616
10	T	4474.48	6292.04	9070.33	4677.78	6680.05	1814.12	1.57446	1.59988
11	C	5693.74	7719.04	9074.82	4599.38	7131.08	1873.79	1.24218	1.52578
12	C	5700.68	7721.11	9088.28	4612.45	7140.61	1872.79	1.3125	1.55874
13	A	5781.66	7723.18	9837.41	5492.25	7684.28	1774.12	1.32373	1.51842
14	A	5899.65	7897.15	9846.38	8484.47	8742.67	816.445	1.31843	1.34034
15	G	6279.08	7901.29	10685.2	8410.42	8998.98	1210.34	1.31209	1.69146
16	T	6593.73	8605.47	11228	8419.13	9417.54	1282.46	1.29825	1.63016
17	T	6640	9168.82	11237	8514.95	9640.25	1160.19	1.34948	2.01347
18	C	6677.02	9168.82	11237	8358.16	9587.99	1212.08	1.37145	2.10044
19	C	6866.73	9168.82	11667.6	8462.69	9766.38	1374.95	1.37399	2.28708
20	A	7044.88	9848.14	13668.3	8545.44	10687.3	2173.95	1.34943	2.36816
21	A	7072.64	9848.14	13672.8	9120.36	10880.4	1996.72	1.53418	2.71737
22	A	7482.15	10515	13677.3	9198.76	11130.4	1879.4	1.47557	3.07893
23	A	7653.35	10515	14018.2	10470.6	11667.9	1661.99	1.44559	3.5726
24	T	7778.28	10515	14255.9	10383.5	11718.1	1795.3	1.46014	3.66412
25	G	8238.69	10515	14260.4	20888.9	15221.4	4289.26	1.49789	3.18254
26	G	8560.28	10871.3	14287.3	20897.6	15352.1	4161.88	1.45324	3.40379
27	T	8960.53	16171.2	21096.8	20962.9	19410.3	2291.03	1.44203	2.76066
28	T	9157.18	17126	22101.7	21189.4	20139	2162.81	1.57377	3.10617
29	A	9434.81	17140.5	22891.2	26977.8	22336.5	4035.16	1.68882	3.08839
30	A	9506.53	17405.6	23142.4	35379.5	25309.2	7496.07	1.89097	2.86455
31	T	10850.7	22407.4	30902.8	35388.2	29566.1	5383.05	1.72004	2.54879
32	A	11040.4	25280	33172.7	44356.2	34269.6	7826.34	2.06182	2.27256
33	A	11063.6	27355.3	33186.1	64513.3	41684.9	16316.7	2.06587	1.91283
34	C	11357.4	28059.4	35666.8	65083.9	42936.7	15965.4	2.32369	2.05609
35	A	12340.7	33951.7	43113.2	68263.4	48442.8	14505.7	2.19179	1.84772
36	A	12440.2	34645.6	47410.7	74709.5	52255.2	16710.9	2.48428	1.79801
37	C	12921.4	36116.1	49438.3	75201.6	53585.3	16223.8	2.43259	1.76008
38	A	14411.3	41285.6	54448.9	91931	62555.2	21455.7	2.32622	1.51047
39	G	15933.7	47095	65264.2	94592.2	68983.8	19568.2	2.11021	1.40088
40	A	17976.6	51086.1	66793.9	99618.4	72499.5	20219.8	2.13037	1.39926
41	C	18663.7	52231.4	70225.6	103617	75357.9	21289.6	2.06657	1.34638
42	C	22763.4	57885.5	76510.2	99243.9	77879.9	16912.2	1.7639	1.31515
43	A	22855.9	57891.7	76523.7	104793	79736	19281.5	1.78793	1.31036
44	A	26391.1	66894.9	85661.3	112288	88281.5	18624.3	1.58806	1.20573
45	G	27048.2	68578.7	87554.3	112393	89508.7	17940.4	1.55367	1.17853
46	A	30904.9	74108.6	92089.5	115668	93955.5	17017.9	1.3663	1.13565
47	C	31432.4	74203.8	93341	115398	94314.4	16831.7	1.38569	1.15704
48	G	33523.9	75231.1	94314.4	113917	94487.7	15794.1	1.3501	1.16223
49	T	33623.4	77304.3	95211.6	117397	96637.8	16399	1.34969	1.12886
50	C	38296.8	85686.1	100644	118007	101446	13207.2	1.1871	1.07811
51	A	38569.8	85706.8	101173	117502	101461	12981.9	1.18013	1.08638
52	A	40152.3	86908	102030	118334	102424	12832.6	1.15615	1.10304
53	C	40864.9	87355.4	103636	122459	104483	14343.3	1.16956	1.07937
54	G	41910.7	90870.1	106502	121958	106443	12691.5	1.17825	1.07302
55	A	42024	90874.2	106588	119005	105489	11510.5	1.18735	1.07823
56	G	42225.3	90876.3	106588	122637	106700	12966.5	1.19013	1.07751
57	C	43555.6	94386.8	108871	124118	109125	12139	1.19691	1.0751
58	T	45260.7	95480.4	110378	123591	109816	11483	1.15335	1.06257
59	C	45381	95484.5	110378	121409	109091	10622.7	1.16258	1.07971
60	A	45462	95592.2	111230	121287	109370	10572	1.16677	1.07626
61	A	45517.5	95830.4	111271	123574	110225	11350.2	1.16784	1.06439
62	C	46422.2	96783.1	112702	129449	112978	13337.3	1.14777	1.04345
63	G	47794.1	97624	113177	127528	112777	12211.7	1.1215	1.04827
64	C	49381.2	98997.1	113231	130420	114216	12847.4	1.09783	1.0165
65	G	49897.2	99053	113370	128800	113741	12147	1.08814	1.04271
66	T	50253.5	99831.8	114990	130089	114970	12352.6	1.11215	1.02041
67	T	52132.1	101712	119094	131156	117321	12085.7	1.07256	1.01088
68	G	52201.5	101712	119108	129244	116688	11369.4	1.09755	1.03151
69	T	52759.1	101719	120117	131522	117786	12278.5	1.12112	1.00388
70	C	53043.6	102081	120117	130934	117711	11901.5	1.15876	0.997077
71	G	53157	102601	120117	129249	117322	11057	1.17248	1.0468
72	T	53281.9	102603	121207	129850	117887	11368.6	1.21876	1.04951
73	C	53601.2	102605	121445	130612	118221	11658.9	1.25173	1.06585
74	A	54212	102700	121449	124153	116101	9539.64	1.23929	1.05289
75	C	54295.3	102702	121449	131644	118599	11986.2	1.25737	1.01903
76	A	55889.4	103578	121467	126905	117317	9965.12	1.2918	1.02685
77	A	55914.8	103603	121481	130708	118597	11251.6	1.3042	1.02731
78	C	57293.7	104312	121584	135198	120365	12638.9	1.30645	0.972086
79	A	59149.2	105005	121584	128138	118242	9734.93	1.26758	0.989188
80	A	61465.1	106116	122624	123360	117367	7961.45	1.26175	1.01493
81	C	62325.8	108472	122293	137672	122812	11926.4	1.26285	0.96333
82	C	64937.8	110858	122467	137842	123723	11051.7	1.26169	0.961216
83	C	67094.1	114978	124746	138291	126005	9558.96	1.22931	0.940353
84	A	67184.3	111863	122216	132646	122242	8484.69	1.23265	0.92382
85	A	68269.4	110541	120601	131422	120855	8526.36	1.21618	0.92866
86	A	72197.8	109984	122257	129162	120468	7930.63	1.15199	0.928262
87	C	72924.3	109777	123279	132450	121836	9312.24	1.19305	0.926624
88	A	74851.5	106760	117789	126466	117005	8063.99	1.1636	0.948838
89	G	74976.5	106764	117798	126331	116964	8009.82	1.16216	0.963801
90	C	77553.8	109670	117874	129815	119119	8271.34	1.12911	0.939875
91	G	78708.3	109216	118740	126971	118309	7254.78	1.11573	0.971907
92	C	81931.1	111482	117331	127959	118924	6820.65	1.10208	0.949608
93	C	82479.4	111320	117102	127045	118489	6494.01	1.09865	0.936564
94	T	82814.9	107578	113011	118199	112929	4336.45	1.14882	1.01012
95	G	83027.7	106871	111612	118216	112233	4652.3	1.17059	0.968015
96	T	83171.2	106865	111100	117511	111825	4376.12	1.2459	0.928133
97	T	87002.5	107963	110226	120499	112896	5454.81	1.20513	0.86114
98	C	87097.4	107963	110226	114867	111019	2873.76	1.23033	0.870837
99	C	87134.4	107948	110253	119989	112730	5218.35	1.26289	0.853545
100	A	87567	107948	110235	117689	111957	4159.09	1.30043	0.862173
101	C	87816.9	107783	111213	125960	114985	7885.89	1.39539	0.863515
102	A	90294.7	104660	107678	126457	112931	9643.01	1.37063	0.881032
103	G	90616.3	104293	104982	123643	110973	8963.87	1.39145	0.888235
104	C	95139.4	113215	106879	122123	114073	6252.76	1.36732	0.873208
105	A	97191.5	111028	97230.2	117672	108643	8513.93	1.34026	0.90608
106	A	103623	106782	91093.6	113491	103789	9385.36	1.25823	0.955671
107	A	104850	102783	85392.1	103482	97219	8367.71	1.28776	0.926069
108	A	107158	103139	83633.7	103264	96679	9224.56	1.29343	0.865032
109	C	110041	103280	84172	101208	96220.1	8561.2	1.26367	0.869605
110	G	113875	103734	88379.7	97466.8	96526.8	6303.42	1.22241	0.869827
111	T	122539	106927	92730.9	98216	99291.4	5845.36	1.18086	0.862218
112	G	123761	106215	93264.8	99008.7	99496.1	5298.12	1.18397	0.880805
113	C	126088	105134	92538	98037.4	98569.8	5155.96	1.17182	0.891363
114	C	130086	107569	95485.2	95772.5	99609.1	5630.06	1.14365	0.897387
115	A	130262	105776	94027.3	95515.6	98439.6	5222.99	1.1528	0.938212
116	C	130382	104987	93381.4	99195.9	99188	4737.88	1.1663	0.930736
117	G	135021	102303	83391.5	84400.4	90031.5	8686.77	1.16749	1.02158
118	T	138602	101596	75469.5	73825.3	83630.4	12721.6	1.16599	1.15558
119	A	139056	100884	75209.3	74927.2	83673.5	12170.1	1.18105	1.17658
120	A	139202	100890	75209.3	75785.3	83961.6	11972.6	1.18234	1.17151
121	T	144701	101671	80116.8	75044.8	85610.9	11543.4	1.23296	1.18388
122	G	146529	102197	80202	80511	87636.7	10296.5	1.22119	1.14209
123	G	147753	102526	80233.4	80824.5	87861.4	10372.4	1.23439	1.13794
124	T	148773	104100	80233.4	83829.8	89387.9	10506.4	1.23605	1.13524
125	A	150166	103802	82593	90676.6	92357.2	8739.76	1.27888	1.0969
126	G	152065	104063	82593	90297.7	92317.9	8880.77	1.26491	1.10351
127	A	157636	105391	84212.4	86321.2	91974.7	9525.47	1.22203	1.12222
128	C	161609	108257	91021.8	90646.1	96641.7	8214.74	1.19672	1.08612
129	G	164232	112252	93430.7	89661.8	98448.3	9881.42	1.21034	1.10832
130	C	164584	112250	93107.7	89727.1	98361.7	9917.14	1.21541	1.12302
131	C	178410	116684	97961.4	89413.5	101353	11388.7	1.12496	1.1138
132	G	178940	115986	96534.9	87745.4	100089	11800.1	1.12235	1.13315
133	A	182385	116840	96521.5	86582.5	99981.2	12592.4	1.11415	1.19913
134	C	183891	116666	96525.9	91238.5	101477	10955	1.11095	1.21547
135	G	192044	118422	97243.7	88255	101307	12646.4	1.08809	1.26389
136	T	192349	119195	97544.2	88882.2	101874	12748	1.08764	1.29689
137	A	192636	120468	97557.7	91621.8	103216	12437.7	1.09415	1.33035
138	A	193400	120499	97566.7	96826.6	104964	10989.2	1.11707	1.38943
139	T	198777	124258	103694	99383.2	109112	10853.8	1.13159	1.40816
140	C	200037	126197	105596	99592.3	110462	11393.2	1.12921	1.42238
141	G	200704	127496	106498	104666	112887	10357.1	1.12386	1.3987
142	C	200833	127498	106498	106252	113416	9957.9	1.16791	1.47698
143	A	203205	131549	111661	116461	119890	8473.48	1.16744	1.42634
144	C	204294	131996	115564	122467	123342	6736.97	1.16876	1.41491
145	G	208961	137700	120592	125830	128041	7157	1.14328	1.37625
146	A	209206	137611	121440	137306	132119	7552.19	1.14541	1.36444
147	G	210773	138810	125818	147311	137313	8837.9	1.13693	1.31296
148	G	216041	150425	132816	154280	145840	9342.85	1.12078	1.27899
149	C	224934	157477	147364	156100	153647	4478.33	1.0795	1.23711
150	G	225885	159648	153150	158557	157118	2840.76	1.07493	1.24636
151	T	225563	159722	155008	158953	157894	2065.18	1.08231	1.2762
152	A	234556	170637	166388	165512	167512	2238.04	1.07157	1.26674
153	A	237228	172660	169797	170556	171005	1211.08	1.06089	1.25471
154	T	238772	173271	176737	173548	174519	1572.5	1.05495	1.24218
155	C	238901	175566	178948	174132	176215	2019.25	1.05685	1.2425
156	G	239628	177115	183959	179733	180269	2819.57	1.07073	1.28481
157	C	239635	177117	183237	180504	180286	2503.02	1.07267	1.29167
158	C	242133	184341	190679	184563	186528	2936.61	1.06669	1.29748
159	G	242816	187129	195927	187177	190078	4136.36	1.06378	1.28171
160	A	242811	187827	197717	201933	195826	5911.92	1.07122	1.32463
161	C	244130	191408	199637	213471	201505	9103.31	1.06707	1.29984
162	G	251344	209315	210251	217020	212195	3433.11	1.06131	1.29334
163	T	251672	213049	211202	219433	214561	3526.56	1.0611	1.28811
164	G	251892	214482	212099	223771	216784	5035.58	1.06534	1.29252
165	T	252482	216442	214216	226184	218947	5197.3	1.06251	1.29283
166	G	256577	222114	233492	239229	231612	7112.27	1.06195	1.27402
167	C	257049	223742	235344	239525	232871	6676.47	1.06195	1.29486
168	G	258282	231124	243894	251032	242017	8235.29	1.06488	1.26222
169	C	258303	232870	246146	251855	243624	7953.43	1.07465	1.27946
170	G	260105	235274	256127	286791	259397	21158.2	1.06751	1.20178
171	G	260503	237178	257881	290715	261925	22042.7	1.07186	1.20894
172	A	266754	250056	278345	294922	274441	18523.5	1.04918	1.17603
173	A	267051	253349	279081	296704	276378	17802.4	1.06759	1.19047
174	T	268351	255111	285985	299496	280197	18576.1	1.06001	1.20583
175	G	268265	256395	288246	304544	283062	19995.2	1.06104	1.20716
176	A	272471	267905	312958	304374	295079	19532	1.04668	1.1801
177	A	272973	268462	318538	317606	301535	23389.6	1.07199	1.18632
178	C	275039	271651	320508	324278	305479	23969.3	1.05358	1.17421
179	A	277584	277730	325509	331883	311707	24166.1	1.04456	1.15209
180	T	277665	278264	326716	330232	311737	23712.6	1.04517	1.17333
181	G	279222	279526	333934	336491	316650	26271.7	1.0424	1.13688
182	G	279872	283330	338294	346626	322750	28080.8	1.0387	1.14353
183	C	285101	285930	353573	347558	329020	30568.4	1.033	1.12989
184	G	284456	286696	362737	364174	337869	36189.7	1.01156	1.07258
185	G	284641	288585	363899	372620	341701	37727.3	1.01088	1.05679
186	C	285189	294839	374625	375202	348222	37748	1.03925	1.05163
187	G	292625	307181	385727	380242	357717	35804	1.03158	1.02634
188	C	289777	302380	392581	381126	358696	40094.7	1.04425	1.02977
189	T	289953	304516	397677	375154	359116	39687.9	1.04379	1.03329
190	A	290207	306672	408143	382502	365772	43081.4	1.07557	1.02713
191	A	291061	307011	412252	360720	359994	42967.2	1.07145	1.04684
192	C	290705	308182	412933	386113	369076	44429.2	1.07892	1.02223
193	C	294508	309606	418146	387515	371756	45690.8	1.0657	1.01669
194	A	287743	297909	407757	381509	362392	46838.4	1.09082	1.03469
195	G	287739	297451	405424	380442	361106	46151.7	1.09148	1.01062
196	A	296382	301548	415499	381557	366201	47770.9	1.08462	1.04573
197	T	301865	305566	419546	376304	367139	46981.3	1.07339	1.05093
198	T	302599	308312	419927	379885	369374	46168.6	1.07049	1.04568
199	A	302650	308335	419913	384963	371070	46599	1.0687	1.04342
200	A	312138	314209	420905	391971	375695	45053.4	1.04126	1.0302
201	G	311858	312204	424884	393482	376857	47479.9	1.06348	1.02301
202	T	313649	314739	426508	390595	377280	46590.6	1.05902	1.02807
203	C	313857	315488	426678	391710	377959	46422.7	1.05687	1.03006
204	A	313875	315447	426683	382755	374961	45744.8	1.05703	1.04262
205	A	314060	316715	428652	349453	364940	46992	1.0756	1.07935
206	C	321462	326733	433537	388569	382946	43783.6	1.06097	1.03099
207	C	324018	329694	435340	392472	385835	43384.3	1.05669	1.02518
208	T	323930	329729	435224	393787	386247	43396.6	1.0558	1.0192
209	G	323442	329748	434865	396932	387182	43464	1.05798	1.01921
210	G	325015	329812	435250	396056	387040	43514.6	1.05985	1.03136
211	T	331655	334677	435488	386413	385526	41160.7	1.03921	1.03715
212	T	332160	336883	436161	390573	387872	40575	1.03378	1.03069
213	T	331706	336887	436179	394889	389318	40726.7	1.03029	1.02701
214	G	331776	336541	436184	400107	390944	41191.5	1.02432	1.02029
215	G	337802	340913	440683	400098	393898	40965.9	1.00379	1.01104
216	C	341060	342363	440512	401570	394815	40352.9	0.988787	1.00644
217	G	342388	343633	440490	402533	395552	39848.7	0.979255	0.993412
218	T	342004	343635	440674	396675	393661	39673.3	0.983014	0.9967
219	T	342196	344076	441028	398748	394617	39688.2	0.980677	0.99464
220	T	344468	346031	446164	405338	399178	41110.7	0.963631	0.979196
221	C	344660	346006	446474	407063	399848	41331.8	0.963288	0.975117
222	T	343380	346083	446532	406714	399776	41300.7	0.966042	0.970299
223	C	341754	346193	446591	406723	399835	41275.6	0.969773	0.965228
224	A	339845	345571	445559	405503	398878	41087.7	0.968589	0.9675
225	A	339082	343260	445559	405922	398247	42114.5	0.968361	0.965334
226	A	337236	341547	444765	405765	397359	42555.6	0.969107	0.967913
227	T	335285	336848	442710	399279	392946	43449.6	0.973261	0.978671
228	G	336194	337380	441459	398247	392362	42693.3	0.960306	0.936985
229	T	335584	336492	441405	399610	392502	43124.6	0.961268	0.981782
230	G	331940	335402	438722	398495	390873	42523.3	0.977961	0.975334
231	C	332007	336541	437937	395216	389898	41565.2	0.977812	0.95619
232	A	331720	333727	433573	396409	387903	41203.4	0.978435	0.986446
233	T	331424	330548	433236	394014	385933	42310.2	0.98622	0.989975
234	T	329170	328636	433586	395521	385914	43380.9	0.992051	0.942115
235	T	328354	327517	431971	393835	384441	43157.3	0.992616	0.931654
236	G	326818	326447	431998	395381	384609	43759.3	0.988482	0.920184
237	C	326320	326443	431325	395926	384565	43565.3	0.997682	0.926303
238	A	322850	326788	432263	343860	367637	46225.7	0.998466	0.950394
239	C	322586	326724	431240	398090	385352	43608.9	0.993882	0.906928
240	C	324624	326722	431231	385743	381232	42784.7	0.969468	0.912323
241	A	324640	325339	430688	362423	372817	43632.2	0.967895	0.926428
242	C	324566	323582	429764	394589	382645	44163.6	0.941106	0.881045
243	C	326857	320621	430446	395124	382064	45777.3	0.928495	0.905872
244	T	326554	306185	412445	372097	363575	43796.7	0.923306	0.941726
245	G	325929	302364	406694	365442	358166	42902.1	0.92049	0.927183
246	A	323053	300579	400198	360956	353911	40973.5	0.915414	0.793851
247	C	325564	299615	400947	368107	356223	42213.4	0.883654	0.644113
248	T	322355	288837	396569	362794	349400	44989.5	0.883192	0.572606
249	T	320612	287849	396569	364039	349486	45562	0.885545	0.56254
250	C	314713	286371	393855	363194	347807	45209.3	0.91007	0.558294
251	A	314218	287473	393550	355141	345388	43851.8	0.899024	0.560439
252	A	305452	285341	393066	332976	337128	44076.2	0.915046	0.553487
253	C	303485	287350	392981	357972	346101	43932.7	0.914595	0.454929
254	A	301509	288964	389589	348612	342388	41315.3	0.924839	0.446195
255	C	300015	281555	372902	341800	332086	37919.5	0.91835	0.446899
256	C	295728	261256	315730	265871	280953	24663.5	0.927196	0.53495
257	G	287685	222959	250847	214538	229448	15517.2	0.9496	0.656681
258	A	284701	205769	225161	169276	200069	23168.6	0.957913	0.754709
259	C	283917	201509	210748	177542	196600	13993.7	0.968334	0.786513
260	C	286411	205241	208398	168897	194179	17923.4	0.961372	0.808339
261	C	282489	205216	206433	169058	193569	17339.2	0.959787	0.824377
262	C	279502	196145	199646	163997	186596	16043.8	0.961112	0.866057
263	G	277566	168727	164195	139432	157451	12875.3	0.968101	1.03839
264	G	278848	166341	158152	133822	152772	13810.4	0.966862	1.11309
265	T	275518	164560	152128	128539	148409	14939	0.937659	1.14758
266	A	274197	163355	153518	134014	150296	12193.4	0.944455	1.11877
267	A	273186	160890	152119	139014	150674	8989.28	0.937449	1.08545
268	G	272719	160878	150903	141200	150994	8033.63	0.934101	1.06543
269	G	274926	165362	153599	144924	154628	8375.34	0.901213	0.98592
270	G	275347	166074	157623	147189	156962	7724.05	0.914883	0.960243
271	A	271129	164834	159996	153892	159574	4476.87	0.911579	0.654808
272	A	268633	165095	165159	154554	161603	4984.13	0.917252	0.638156
273	T	268712	167356	168918	154214	163496	6594.22	0.903552	0.649292
274	A	269607	168997	171533	169615	170048	1079.99	0.900903	0.622612
275	C	258342	167762	173534	169637	170311	2404.08	0.941046	0.62812
276	C	258967	169452	175360	159628	168147	6488.42	0.938472	0.644468
277	T	256098	163755	169766	157128	163550	5161.42	0.950738	0.683211
278	G	254747	161025	167617	153979	160874	5568.78	0.952447	0.710092
279	A	247767	146515	158332	152507	152451	4824.42	0.96433	0.786765
280	T	251910	145046	159529	147590	150722	6313.88	0.947696	0.848661
281	A	247156	93071.7	115084	105315	104490	9005.34	0.964167	1.27764
282	G	246404	91209.7	111468	106705	103128	8648.66	0.952264	1.37189
283	A	242795	92877	115770	109823	106157	9699.02	0.935451	1.36929
284	T	242890	92881.1	115976	108765	105874	9647.67	0.929008	1.38878
285	T	243112	92885.3	118498	109545	106976	10612.8	0.933241	1.47916
286	T	243033	92885.3	118498	113713	108365	11118.9	0.904489	1.51924
287	G	243482	96066.5	119897	119253	111739	11085.1	0.89179	1.49732
288	A	242633	96718.9	120601	125385	114235	12539	0.888131	1.49996
289	A	238929	98319.9	124504	137006	119943	16119.4	0.898191	1.43229
290	G	238735	101832	126769	155133	127912	21775	0.896752	1.36918
291	G	238300	105855	137356	157294	133501	21176	0.899709	1.3674
292	C	234642	113888	150208	160342	141480	19943.8	0.904594	1.28921
293	A	227123	118507	157861	159711	145360	19002.6	0.930446	1.26384
294	A	225647	118526	159292	163291	147036	20226	0.937528	1.27257
295	A	226882	126752	169201	178749	158234	22599.7	0.928384	1.19098
296	G	219821	133483	181689	178727	164633	22059.5	0.928831	1.1451
297	T	217135	134716	190419	176793	167309	23708.9	0.937721	1.12339
298	G	215490	136105	192087	185852	171348	25050.3	0.944085	1.10517
299	G	214604	137516	192204	185661	171794	24384.9	0.945988	1.11544
300	T	214086	138172	200359	186872	175134	26709.9	0.930436	1.08276
301	C	214400	144829	214413	188409	182550	28708.3	0.930312	1.04238
302	A	212256	142758	214503	189929	182397	29770.3	0.934371	1.05046
303	G	211325	143354	214552	193226	183711	29835.2	0.937027	1.04379
304	C	211550	146612	221900	192830	187114	31000.9	0.927722	1.02668
305	C	210634	148522	224004	192834	188453	30970.9	0.930087	1.02894
306	G	204176	148538	223995	193030	188521	30969.7	0.930494	1.02676
307	A	203612	147008	222075	194777	187953	31023.7	0.93021	1.02529
308	A	203441	151529	224466	192111	189369	29839.6	0.92525	1.026
309	A	203013	153559	225623	195696	191626	29560.8	0.9223	1.01374
310	G	199193	153523	222681	192682	189629	28315.8	0.919231	1.01913
311	G	199459	155014	224439	191406	190286	28353.6	0.91587	1.01207
312	A	198325	153824	226911	194067	191600	29888.7	0.910303	1.00534
313	T	198018	154196	227534	193536	191755	29966.6	0.89591	1.00399
314	G	196259	155497	228490	192333	192107	29799.6	0.902981	0.998445
315	T	195908	158890	229934	192900	193908	29012.7	0.894777	0.981653
316	C	189985	159217	229324	192159	193567	28638.6	0.91232	0.986729
317	C	189402	159221	229836	189062	192706	28943.3	0.882257	0.992915
318	T	188234	159225	229961	193692	194293	28881	0.880064	0.984187
319	C	187239	159225	229131	194420	194259	28539.4	0.88065	0.987522
320	A	183104	158477	228808	192482	193256	28717.7	0.875794	0.991851
321	A	182679	158477	228808	190465	192584	28751.6	0.839132	0.995738
322	T	180536	156984	228808	192076	192623	29324.7	0.84595	0.982854
323	C	177406	155538	228808	193218	192521	29916.4	0.856847	0.982324
324	A	177219	156352	227727	191345	191808	29140.5	0.836081	0.985224
325	A	175294	156112	226525	188413	190350	28778.6	0.838584	0.993089
326	T	173327	156127	226637	190230	190998	28790.9	0.83778	0.987145
327	C	167101	155516	226736	191772	191341	29077.1	0.845776	0.98776
328	T	165658	155514	226803	191345	191221	29104	0.853831	0.995035
329	A	164892	155514	226808	193183	191835	29121.3	0.857081	0.99085
330	T	160362	155884	226794	192364	191681	28952.9	0.819428	0.988785
331	C	153291	156195	227104	191989	191763	28948.8	0.824275	0.983244
332	A	152725	156195	224058	187708	189320	27728.3	0.821957	0.994245
333	G	152010	156195	224053	187107	189118	27739.6	0.825122	0.993818
334	C	148169	156336	223627	186959	188974	27508.5	0.781147	0.993267
335	T	146998	157090	224188	185826	189035	27486.5	0.781167	0.990431
336	T	145210	157204	224166	184258	188543	27504.4	0.766666	0.994544
337	T	141330	157214	223282	186501	188999	27029.8	0.78691	0.995695
338	A	141444	157324	223421	190069	190271	26984.4	0.753484	0.943763
339	C	141326	157320	223416	189502	190079	26987	0.738823	0.941096
340	T	131405	157442	222259	188893	189531	26465.4	0.734475	0.925627
341	G	126354	156056	222259	187333	188550	27040.9	0.737943	0.935648
342	C	125533	155172	222026	187494	188231	27298	0.745277	0.94047
343	C	125427	155526	222160	186162	187949	27232.7	0.738974	0.941555
344	G	115742	155439	222501	185164	187702	27436.8	0.786375	0.944313
345	G	114830	155423	221169	185086	187226	26883.5	0.72067	0.934868
346	A	111328	155609	221259	185674	187514	26833	0.738066	0.928637
347	C	111214	155557	221640	187359	188186	26984.6	0.739172	0.931528
348	A	106575	151454	210286	176972	179571	24088.3	0.768371	0.975859
349	G	104415	150354	210255	176040	178883	24536.8	0.735016	0.975372
350	G	96513.7	148041	207308	170957	175435	24401.9	0.764551	0.994145
351	A	93242.2	148548	207160	173540	176416	24014.3	0.777133	0.98445
352	C	93556.9	148660	207164	175251	177025	23917.1	0.771156	0.968118
353	A	92687	147880	207851	175164	176965	24516.2	0.776072	0.962197
354	C	91016.6	147343	208748	175656	177249	25093.6	0.752669	0.944499
355	T	82754.7	141828	208129	175138	175031	27067.4	0.82141	0.935593
356	T	82167.1	141826	207846	172725	174132	26971.1	0.823483	0.944284
357	T	82206.4	141819	208721	175360	175300	27312.4	0.818108	0.930195
358	T	81889.5	140869	207967	176871	175236	27417.2	0.81568	0.922458
359	A	76746.4	138408	206249	178775	174477	27862.1	0.868413	0.932259
360	T	73789.6	138218	206249	178757	174408	27943.5	0.88327	0.888766
361	A	72461.6	137126	206254	177638	173673	28360.1	0.862133	0.846687
362	C	72146.9	136453	203006	174685	171381	27270.3	0.846684	0.828473
363	T	71931.8	136424	201597	172803	170275	26666.8	0.649577	0.527239
364	C	68505.4	134279	198803	169154	167412	26370.7	0.626815	0.47313
365	A	67975.5	133504	193182	164589	163758	24370.5	0.606957	0.47674
366	T	67663.2	132620	193169	167503	164430	24814.3	0.591671	0.447816
367	C	67253.7	131054	192563	165573	163063	25173.6	0.591455	0.453151
368	G	66795.6	130561	192419	161963	161648	25254.6	0.587856	0.44651
369	C	66647.5	130403	192303	165268	162658	25337.6	0.575763	0.406728
370	A	65176.1	128774	187332	148918	155008	24291.3	0.410813	0.2092
371	C	62471.5	120818	171381	148940	147046	20685.4	0.420006	0.215768
372	C	61085.7	117652	166092	142211	141985	19776.4	0.345264	0.101584
373	T	46725.2	77287.7	101541	90498.1	89775.6	9914.57	0.449198	0.163469
374	A	42940.2	68029.8	90492.5	79099.8	79207.4	9170.66	0.481196	0.181605
375	C	41258.2	66306.7	86791.7	81112	78070.1	8635.16	0.499243	0.184724
376	C	40034.3	63771.6	83167.2	73964.7	73634.5	7921.63	0.520458	0.19726
377	C	39777.5	63726.1	83028.1	74922.9	73892.3	7913.64	0.513639	0.19667
378	C	39266.2	62466.8	81193.4	72871.5	72177.2	7660.83	0.558626	0.206135
379	C	38373.2	59938	73903.9	64630.9	66157.6	5802.87	0.570361	0.22457
380	G	26775.2	30952.8	31656.5	34673.9	32427.7	1614.08	0.815519	0.449263
381	G	26238.4	30944.5	30889.4	33349.9	31727.9	1147.12	0.819328	0.459711
382	A	21090.7	10465.3	11515.1	21289.6	14423.3	4874.03	1.03774	0.97572
383	G	20988.9	11413.9	11501.7	21111	14675.5	4550.71	1.042	0.98175
384	T	20662.7	11538.2	11501.7	20113.6	14384.5	4051.12	1.05934	1.02296
385	C	20597.9	11540.2	11501.7	20222.5	14421.5	4101.97	1.08368	1.09133
386	G	20836.2	11664.5	11936.8	19974.2	14525.2	3854.66	1.13202	1.09823
387	C	20431.3	11664.5	11936.8	19996	14532.4	3864.92	1.16861	1.11435
388	C	21935.1	13215.8	12838.4	18580.5	14878.2	2622.41	1.08174	1.08452
389	T	21886.5	12843	12838.4	18889.7	14857	2851.53	1.13362	1.0984
390	A	21835.6	12845	11613.8	19246.8	14568.6	3346.02	1.12577	1.14215
391	C	21497.9	12845	11582.4	19329.6	14585.7	3393.83	1.17703	1.21744
392	T	21886.5	12845	11577.9	17796.5	14073.1	2683.13	1.13827	1.24847
393	G	21870.4	12782.9	11533.1	18907.1	14407.7	3222.23	1.16143	1.24327
394	G	21888.9	12785	11528.6	19830.5	14714.7	3653.6	1.15495	1.21093
395	A	22321.5	14004.9	11708	21503	15738.6	4182.49	1.13298	1.12689
396	G	23587	14820.9	11945.7	21089.2	15951.9	3817.52	1.07396	1.13321
397	T	23876.2	14820.9	12075.8	21685.9	16194.2	4041.69	1.06308	1.07256
398	G	23728.2	14804.3	12156.6	21446.4	16135.8	3907.65	1.05138	1.1379
399	C	24810.9	15353.2	12336	21267.8	16319	3709.78	0.994219	1.09603
400	T	24581.9	15355.2	12833.9	21729.5	16639.5	3743.41	1.06504	1.13193
401	A	25303.7	15355.2	14009.2	23907.2	17757.2	4383.27	1.03584	1.05512
402	G	24912.7	15355.2	14009.2	23345.3	17569.9	4120.64	1.05043	1.06301
403	C	25400.9	15355.2	14166.2	24216.4	17912.6	4483.82	0.998178	1.05816
404	G	25280.6	15531.3	14278.4	23645.9	17818.5	4152.19	0.992038	1.07238
405	T	25289.8	15531.3	14278.4	23397.6	17735.8	4036.08	0.998353	1.06838
406	T	25331.5	15531.3	14278.4	24421.1	18076.9	4515.1	0.996255	1.05255
407	C	25382.4	16600	14305.3	21202.5	17369.2	2867.81	0.974114	1.0961
408	C	24947.4	16600	14305.3	24177.2	18360.8	4218.16	0.998887	1.01571
409	T	24667.5	16600	14305.3	22753	17886.1	3566.65	1.02532	1.07537
410	G	26180.6	16600	16166.9	23737.3	18834.7	3471.17	0.957671	1.02676
411	C	26210.6	16600	16171.4	23436.8	18736.1	3328.54	0.956307	1.03535
412	T	26169	16600	16229.7	23201.6	18677.1	3202.89	0.98276	0.99859
413	G	25354.6	16600	16229.7	24033.5	18954.4	3594.66	1.01323	1.02787
414	G	25079.3	16600	16229.7	24495.2	19108.3	3812.11	0.977491	1.01473
415	T	25248.2	16600	16229.7	24016.1	18948.6	3586.45	0.971135	1.03286
416	A	25236.6	16970.7	16193.8	23915.9	19026.8	3471.64	0.972497	1.04326
417	C	24725.3	16970.7	16193.8	23950.8	19038.4	3487.99	0.985496	1.0571
418	T	24919.7	16970.7	16193.8	22783.5	18649.3	2940.44	0.977625	1.12801
419	T	25292.1	16970.7	16323.9	24408.1	19234.2	3667.98	0.96341	1.07272
420	T	25072.4	16970.7	16323.9	24721.7	19338.8	3815.44	0.993172	1.11046
421	T	25065.4	16970.7	16323.9	24900.3	19398.3	3899.43	1.0132	1.09655
422	C	25717.8	16970.7	16341.9	22639.8	18650.8	2832.3	0.989565	1.14797
423	C	25690.1	16970.7	16341.9	25135.4	19482.7	4005.36	0.992165	1.10141
424	T	24514.8	16970.7	16341.9	24856.7	19389.7	3874.23	1.09145	1.11603
425	A	24519.4	16970.7	16341.9	25401.1	19571.2	4130.35	1.08813	1.1335
426	C	24542.5	16970.7	17239	25340.2	19850	3883.7	1.10341	1.12985
427	T	24366.7	18294.1	17239	24843.6	20125.6	3363.85	1.1128	1.12563
428	A	24362.1	18296.2	17239	27574.5	21036.6	4643.12	1.11168	1.07282
429	G	24366.7	18296.2	17239	26363.7	20633	4075.15	1.10103	1.07823
430	T	24901.2	19441.5	17239	27744.4	21475	4523.41	1.08167	1.03914
431	G	25396.3	19445.7	17337.7	27030.1	21271.2	4162.11	1.05238	1.05919
432	C	25449.5	19445.7	17337.7	27448.2	21410.5	4355.15	1.05109	1.04104
433	G	25488.8	19449.8	17337.7	27587.6	21458.4	4418.95	1.08088	1.05226
434	A	26756.7	19449.8	19100.6	26368	21639.5	3346.62	1.02819	1.03533
435	C	26680.3	19449.8	19105.1	27997	22184	4112.83	1.01648	0.97199
436	T	27080.6	20638.6	19522.3	27121.5	22427.5	3350.34	1.01606	0.959398
437	A	27115.3	20638.6	19531.3	27792.3	22654.1	3661.29	1.01544	0.947748
438	C	27082.9	20638.6	19531.3	27535.3	22568.4	3541.11	1.00111	0.913939
439	G	26828.4	20638.6	19342.9	26760	22247.2	3234.62	0.961021	0.672792
440	T	26934.8	20638.6	19342.9	26964.7	22315.4	3329.86	0.940388	0.543552
441	T	26726.6	20638.6	19342.9	27609.4	22530.3	3630.19	0.936028	0.42081
442	T	26749.7	20638.6	19338.4	26890.7	22289.2	3296.74	0.925359	0.418476
443	A	27550.2	20634.5	19342.9	27761.8	22579.7	3702.03	0.892257	0.422094
444	A	27510.9	20634.5	19342.9	27234.8	22404.1	3456.31	0.893197	0.422423
445	C	27119.9	19095.7	19001.9	26590.2	21562.6	3555.24	0.903344	0.441466
446	C	27515.5	19093.6	19001.9	26455.2	21516.9	3492.08	0.887749	0.439975
447	C	27534	19093.6	18993	26324.5	21470.4	3432.64	0.886396	0.44201
448	C	27112.9	18735.3	18360.5	24782.7	20626.1	2943.08	0.905623	0.448069
449	G	25782.6	14062.9	14211.1	16629.2	14967.7	1176.41	0.946967	0.629245
450	T	25329.2	9632.74	12004.1	14752	12129.6	2091.81	0.962185	0.775998
451	T	25016.8	9137.75	8303.26	11001.9	9480.98	1128.14	0.975123	1.03329
452	A	24753.1	9112.9	8303.26	10566.4	9327.51	936.297	1.02421	1.02579
453	A	24581.9	9112.9	8303.26	11176.1	9530.77	1209.5	1.06993	1.00163
454	T	24572.6	9112.9	8303.26	10975.8	9463.98	1118.95	1.07372	1.01622
455	T	24498.6	9112.9	8303.26	11141.3	9519.15	1193.71	1.07631	1.01277
456	A	24426.9	9112.9	8303.26	10984.5	9466.89	1122.87	1.0985	1.02036
457	T	24406	9112.9	8303.26	11054.2	9490.12	1154.31	1.15935	1.05269
458	C	24554.1	9108.75	8303.26	10313.8	9241.93	826.17	1.15368	1.06793
459	C	24415.3	9106.68	8303.26	10845.1	9418.36	1060.86	1.17426	1.08985
460	G	24371.3	9106.68	8303.26	10827.7	9412.55	1053.05	1.17182	1.09323
461	G	24394.5	9104.61	8303.26	11981.9	9796.59	1579.5	1.17773	1.07391
462	G	25352.3	8375.58	8303.26	12025.5	9568.1	1737.87	1.13205	1.00821
463	T	26300.9	8375.58	8303.26	11960.1	9546.32	1707.08	1.14954	1.10858
464	T	26384.2	8375.58	8303.26	12173.6	9617.46	1807.67	1.14127	0.985922
465	T	26368	8375.58	8303.26	12243.2	9640.69	1840.52	1.1532	1.01276
466	T	26833	8375.58	8307.74	12295.5	9659.61	1864.07	1.13382	1.01468
467	A	28295.2	8377.65	9384.34	12208.4	9990.13	1621.5	1.07555	1.01275
468	C	28327.6	8029.7	9375.37	12204	9869.71	1739.65	1.0744	1.02129
469	A	28670	8029.7	9375.37	13388.7	10264.6	2276.38	1.06383	0.975804
470	T	28558.9	8027.63	9375.37	13467.1	10290	2312.93	1.06918	0.977483
471	C	28730.1	8023.49	9343.97	14194.5	10520.7	2653.14	1.06458	0.955537
472	G	28700.1	7853.66	8289.8	12796.4	9646.62	2234.33	1.05538	1.0966
473	A	30234	10796.7	8164.2	12787.7	10582.9	1893.57	1.0186	1.00741
474	T	30111.4	10798.8	7011.34	10636.1	9482.06	1748.33	1.0179	1.08937
475	G	30407.5	10802.9	7917.48	10570.7	9763.71	1308.92	1.00555	1.05048
476	T	30423.7	10802.9	7917.48	10684	9801.46	1333.06	1.01354	1.05533
477	T	30432.9	10802.9	8774.27	10775.4	10117.5	949.906	1.02319	1.10676
478	C	30435.3	10802.9	8774.27	10662.2	10079.8	924.934	1.03162	1.18674
479	G	30500	10699.4	8774.27	10575.1	10016.2	879.672	1.0292	1.19483
480	G	30534.7	10699.4	8774.27	10701.4	10058.3	907.98	1.03016	1.23903
481	A	30585.6	10722.2	8774.27	10662.2	10052.9	904.441	1.03487	1.23479
482	A	30289.5	10718	8774.27	12243.2	10578.5	1419.63	1.04461	1.24625
483	C	30796.2	10726.3	8792.21	12465.4	10661.3	1500.26	1.04109	1.26333
484	A	30650.4	9757.01	8792.21	12439.2	10329.5	1542.94	1.04287	1.30124
485	A	30576.4	9730.09	8792.21	12247.6	10256.6	1458.96	1.05372	1.31134
486	C	30835.5	9730.09	8792.21	12508.9	10343.7	1578.17	1.03842	1.33342
487	T	31138.6	12418.4	8792.21	12382.6	11197.7	1701.03	1.04116	1.21735
488	T	31397.7	13545.1	9963.01	12378.3	11962.1	1491.68	1.02962	1.15659
489	C	31390.8	13557.5	9963.01	12382.6	11967.7	1496.48	1.0555	1.15367
490	A	31455.5	13569.9	9963.01	13854.8	12462.6	1771.27	1.05406	1.13082
491	A	31652.2	13569.9	9963.01	13706.7	12413.2	1733.45	1.04707	1.13378
492	C	31640.6	13569.9	12147.6	13833	13183.5	740.323	1.04672	1.03766
493	A	32061.7	13572	12147.6	14686.7	13468.8	1039.13	1.14237	1.18216
494	T	31964.5	13572	12147.6	14603.9	13441.2	1007.04	1.147	1.21939
495	C	32219	13572	12147.6	14630	13449.9	1017.12	1.13895	1.22329
496	T	32020.1	13926.2	12856.4	14595.2	13792.6	716.13	1.15434	1.19289
497	A	32420.3	14274.1	11986.1	14634.4	13631.5	1172.75	1.14008	1.28814
498	G	32327.8	14924.4	11986.1	14595.2	13835.3	1314.42	1.14614	1.26519
499	G	33132.9	14934.8	11986.1	14499.4	13806.8	1299.6	1.13337	1.31666
500	T	33156	15605.8	11986.1	14686.7	14092.9	1536.23	1.15051	1.33764
501	C	33142.2	15618.3	11986.1	14617	14073.8	1531.75	1.15155	1.35297
502	C	33119	14497.8	11990.6	14551.6	13680	1194.79	1.15131	1.39658
503	G	36626.4	19449.8	13708.7	14608.3	15922.3	2521.26	1.07195	1.29051
504	A	36663.4	19476.7	13708.7	15984.6	16390	2372.19	1.08866	1.25223
505	T	36695.8	19483	13708.7	16167.5	16453.1	2365.97	1.08757	1.27496
506	C	36961.9	19483	13708.7	16167.5	16453.1	2365.97	1.07543	1.28757
507	A	36961.9	19483	13708.7	19486.4	17559.3	2722.83	1.07618	1.2134
508	G	37052.1	19483	13708.7	19320.9	17504.2	2684.64	1.07393	1.21318
509	G	37551.9	20576.5	13793.9	20165.8	18178.8	3105.08	1.06518	1.20925
510	T	38146.4	21264.1	14892.9	20396.7	18851.2	2821.26	1.04349	1.16504
511	G	38165	21821.2	14901.9	20401	19041.4	2983.93	1.04456	1.15698
512	T	38130.3	21821.2	14901.9	20592.7	19105.3	3014.25	1.04551	1.16596
513	C	39261.6	22906.5	18261.8	20475.1	20547.8	1896.9	1.05268	1.16219
514	C	39914	23314.5	18261.8	19996	20524.1	2096.3	1.03263	1.20908
515	T	39909.4	23314.5	19006.4	20610.1	20977	1777.8	1.03577	1.19951
516	C	39749.8	23915.1	19006.4	20631.9	21184.5	2041.71	1.03382	1.21048
517	A	39777.5	24153.3	19060.3	20705.9	21306.5	2122.16	1.08149	1.29342
518	T	39791.4	24172	19060.3	20475.1	21235.8	2155.04	1.07332	1.31364
519	T	39999.6	26145.7	19109.6	20692.9	21982.7	3013.81	1.06929	1.26721
520	C	39805.3	26145.7	19109.6	20631.9	21962.4	3022.63	1.06858	1.2793
521	A	39865.4	26149.9	19109.6	20832.2	22030.6	2996.48	1.09582	1.33432
522	G	39865.4	26149.9	19109.6	21568.3	22275.9	2917.4	1.05885	1.31806
523	G	41329.9	27496.1	22725.2	21420.2	23880.5	2611.53	1.02133	1.25385
524	T	41216.6	28105	23626.8	22713.8	24815.2	2355.91	1.02447	1.20451
525	A	41336.9	28105	23631.3	23750.4	25162.2	2081.41	1.02961	1.24233
526	C	41094	28105	25035.4	23789.6	25643.3	1813.44	1.03018	1.22403
527	G	43018.9	32062.9	27175.1	23436.8	27558.3	3531.99	0.984081	1.14355
528	C	42708.8	32062.9	27883.9	23741.7	27896.2	3397.13	0.996587	1.14418
529	T	42771.3	32071.2	27883.9	23615.4	27856.8	3452.12	1.00254	1.14183
530	T	42535.3	32071.2	27888.4	24329.7	28096.4	3163.87	0.977699	1.13039
531	C	43685.2	35266.9	28538.8	24381.9	29395.9	4484.9	0.940631	1.14433
532	C	42211.4	35266.9	28538.8	24277.4	29361	4523.96	0.983776	1.17971
533	A	42211.4	35269	28538.8	26019.6	29942.5	3904.31	1.0028	1.21522
534	T	42225.3	35269	28543.3	25858.5	29890.2	3958.13	1.00121	1.28097
535	G	42560.8	37659	30436.3	25684.2	31259.9	4923.26	0.979017	1.25903
536	A	42334	37663.2	30956.7	25544.9	31388.2	4956.69	0.985026	1.25259
537	A	42334	37679.8	30961.2	25902	31514.3	4824.13	1.0024	1.30496
538	C	42563.1	38883.1	30965.6	25906.4	31918.4	5340.38	0.990488	1.32632
539	G	42880	38891.4	30965.6	25566.6	31807.9	5472.3	0.983652	1.33297
540	T	41586.8	38891.4	30965.6	25422.9	31760	5527.08	1.01369	1.34215
541	G	41091.6	38891.4	30974.6	31050.2	33638.7	3714.3	1.00738	1.24654
542	G	41526.6	38930.7	30974.6	34007.5	34637.6	3278.48	0.997493	1.2314
543	G	42329.4	42571.7	31674.4	34913.5	36386.5	4569.12	0.978575	1.18847
544	T	42276.2	46759.5	32656.8	35449.2	38288.5	6097.42	0.98008	1.15033
545	A	41667.7	46840.3	32737.5	38493.7	39357.2	5789.71	1.03876	1.17575
546	T	41700.1	46840.3	32737.5	38371.7	39316.5	5796.05	1.05321	1.19198
547	T	42435.8	48596.6	36393.5	38384.8	41125	5345.42	1.0362	1.14239
548	T	42158.2	50062.9	38057.7	38881.3	42334	5475.52	1.04538	1.11199
549	A	42179	50065	38555.7	38576.4	42399	5420.67	1.05008	1.11384
550	C	42155.9	50257.6	38645.4	38977.1	42626.7	5397.57	1.06482	1.12987
551	C	41394.7	51848.2	38842.7	35105.1	41932	7175.92	1.09032	1.15351
552	C	41422.5	52747.1	38838.3	36372.6	42652.6	7208.49	1.08791	1.15065
553	A	41422.5	52753.3	38842.7	38136.5	43244.2	6730.14	1.08702	1.16544
554	A	41434.1	53571.4	39488.7	39073	44044.4	6738.78	1.08521	1.15086
555	C	43282.6	58378.5	40883.8	39560.8	46274.3	8575.92	1.04159	1.10152
556	G	43918.8	59358.1	42180.2	39055.5	46864.6	8925.85	1.01612	1.14351
557	T	43972.1	59362.2	42184.7	39395.3	46980.7	8828.79	1.02378	1.16166
558	C	44071.5	59366.4	42198.1	39661	47075.2	8752.71	1.0241	1.17093
559	G	44291.3	59556.9	42211.6	39909.2	47225.9	8769.85	1.01933	1.17407
560	A	44888.2	61652.9	43122.2	39713.2	48162.8	9639.94	1.00227	1.18602
561	A	45133.5	61652.9	43122.2	40331.7	48368.9	9462	0.994823	1.18527
562	C	45064.1	62326	43144.6	41764.6	49078.4	9384.37	1.00719	1.19055
563	T	45027.1	65436.8	44059.8	41699.3	50398.6	10677.2	1.00863	1.1643
564	T	44964.6	65105.4	44059.8	42901.4	50688.9	10205	1.00067	1.169
565	G	45082.6	65148.9	44059.8	43707.2	50972	10025.7	0.973212	1.16233
566	A	44626.8	68868.6	44127	47775.2	53590.3	10905.6	0.992224	1.14302
567	T	45017.8	69394.7	45158.8	49173.3	54575.6	10606.1	0.988231	1.12782
568	G	45133.5	69400.9	45589.4	50375.4	55121.9	10284.1	0.961195	1.11396
569	C	45147.4	70101	45589.4	50649.8	55446.7	10566	0.959516	1.11333
570	A	44990	71376.8	46652.6	53337.1	57122.2	10442.4	0.960249	1.11016
571	G	44899.8	70631.2	47316.5	54042.7	57330.1	9797.92	0.966713	1.11833
572	T	45388	71119.9	49788.2	54382.5	58430.2	9166.94	0.959272	1.11141
573	T	45415.7	71122	50393.7	54521.8	58679.2	8958.35	0.968365	1.11984
574	T	44994.7	71896.6	51416.5	54452.1	59255.1	9024.4	0.98586	1.14191
575	G	43874.9	71900.7	51416.5	54421.7	59246.3	9031.76	1.01181	1.14629
576	C	44279.8	75326.4	54256	54182.1	61254.8	9950.12	1.00653	1.13045
577	C	44488	75328.4	54973.8	54352	61551.4	9745.15	0.990795	1.13664
578	G	43382.1	75328.4	53502.4	55379.9	61403.6	9876.15	1.01888	1.15428
579	G	43319.6	75328.4	53502.4	56359.8	61730.2	9685.89	1.02505	1.15342
580	A	43201.6	77766.1	54502.8	57975.7	63414.9	10246.4	1.06153	1.12801
581	A	43405.2	78795.5	54516.2	59029.8	64113.8	10543.8	1.05719	1.11685
582	G	43539.4	78805.8	54888.5	61124.7	64939.7	10130	1.06228	1.1276
583	C	43979	81094.4	54888.5	61150.9	65711.3	11173.9	1.06292	1.11841
584	A	44358.4	84375.1	57705.6	60911.3	67664	11888.8	1.04965	1.08559
585	T	44393.1	84381.3	58226	61133.4	67913.6	11704.8	1.0517	1.08553
586	A	44569	85033.7	58934.7	63768.5	69245.6	11336.9	1.0787	1.07611
587	A	44078.5	86734.1	59814	63337.3	69961.8	11946.7	1.0938	1.06138
588	C	44201.1	87369.9	61958.2	63302.5	70876.9	11675.2	1.09547	1.05116
589	T	44404.7	87372	63084.1	63145.7	71200.6	11434.9	1.09826	1.04896
590	G	45859.9	88844.5	63160.4	62592.5	71532.5	12243.7	1.12128	1.04866
591	T	45887.7	88846.6	63160.4	62810.3	71605.8	12191.9	1.1207	1.04609
592	T	46250.9	91868.3	64681.1	63128.3	73225.9	13197.4	1.11345	1.02653
593	T	46746.1	92460.7	64752.9	63263.3	73492.3	13426.5	1.10275	1.02691
594	G	46561	92466.9	64757.3	63141.3	73455.2	13459.5	1.10763	1.01274
595	G	46688.2	93166.9	64761.8	63237.1	73722	13763.7	1.10476	1.00193
596	A	48076.4	94306	64833.6	64408.8	74516.1	13994.7	1.05871	0.996157
597	A	48212.9	94306	64833.6	63629.1	74256.3	14185.9	1.03767	1.00677
598	A	48421.1	94575.3	64833.6	64099.5	74502.8	14196.6	1.03292	1.00163
599	T	48768.1	95225.6	64860.5	63973.2	74686.5	14527.9	1.02704	0.998431
600	G	51421.8	96215.6	65143.1	63681.4	75013.4	15004.1	0.977684	0.996925
601	C	51426.4	96215.6	65295.6	63206.7	74906	15092.3	0.993792	0.99141
602	C	51498.2	96766.5	66121	62618.7	75168.7	15338.7	0.998652	0.988867
603	C	51549.1	96768.6	66121	63520.2	75470	15097.8	0.996006	0.980837
604	T	51572.2	94968.8	65237.3	62967.1	74391.1	14580.1	1.00534	0.965334
605	G	51579.1	94283.3	65291.2	62017.6	73864	14500.3	1.02036	0.977067
606	T	50898.9	94517.3	65322.6	62849.5	74229.8	14380.9	1.06159	0.974318
607	A	50029	95511.4	65322.6	63441.8	74758.6	14694.5	1.04652	0.957366
608	A	50015.2	95082.7	65322.6	63468	74624.4	14486	1.128	0.958903
609	A	50086.9	95082.7	65322.6	63302.5	74569.2	14528.6	1.15848	0.955873
610	G	50274.3	95797.2	65318.1	63232.8	74782.7	14883.9	1.15752	0.957862
611	C	51107.2	96426.9	64295.3	62065.5	74262.6	15698.9	1.14228	0.968038
612	T	51428.8	96416.5	64317.7	62261.5	74331.9	15638.7	1.1368	0.96739
613	G	51343.2	96397.9	64317.7	61355.6	74023.7	15867.1	1.18678	0.97581
614	A	51847.5	94844.5	60625.9	59966.2	71812.2	16288.5	1.17974	1.01714
615	G	52629.5	95857.3	60621.4	60031.5	72170.1	16751.1	1.16415	1.01069
616	T	54033.9	96269.5	60621.4	60079.4	72323.4	16933.8	1.14147	1.01726
617	A	52356.5	93015.7	60621.4	61076.8	71571.3	15164.6	1.17357	1.0287
618	C	56416.9	93013.7	60621.4	61037.6	71557.6	15172.7	1.09662	1.0285
619	T	58024.8	92398.5	60643.8	60793.7	71278.7	14934.1	1.06491	1.0268
620	G	58193.7	92394.4	61684.6	60815.5	71631.5	14685.9	1.06127	1.02421
621	T	58378.8	92386.1	61724.9	61555.9	71889	14493.8	1.05675	1.01482
622	G	58464.4	92386.1	61733.9	61603.8	71908	14480.3	1.05022	0.993766
623	C	60933	93361.6	61733.9	61603.8	72233.1	14940.2	1.04446	0.998978
624	A	61166.7	93405.1	63389.2	62335.6	73043.3	14404.4	1.0396	0.961134
625	A	61268.4	93440.3	63389.2	61995.8	72941.8	14505.8	1.03482	0.967216
626	T	61678	94082.4	64654.2	61978.4	73571.6	14544.3	1.02817	0.944997
627	T	61444.3	94074.1	64636.2	62165.7	73625.3	14494.6	1.06473	0.951694
628	C	61867.7	94625	64640.7	61525.4	73597	14923.3	1.05497	0.935202
629	C	61791.3	93840	64640.7	61085.5	73188.8	14674.6	1.05437	0.932535
630	C	61758.9	93848.3	64663.1	61586.4	73366	14537.6	1.04312	0.850472
631	G	61691.8	90464.1	64703.5	63694.5	72954	12388.4	1.04568	0.839928
632	G	61400.3	89320.9	63532.7	61525.4	71459.7	12656.3	1.08659	0.852787
633	T	63642.2	91249.1	63411.6	61817.3	72159.3	13514.2	1.06198	0.859534
634	T	63589	88009.9	62388.8	60214.4	70204.4	12621.6	1.12665	0.894753
635	G	63401.6	87937.4	62388.8	61325.1	70550.4	12302.1	1.13392	0.889418
636	C	63415.5	87947.7	60186.3	60440.9	69525	13027.3	1.19672	0.936849
637	A	65421.3	89271.2	61195.6	59739.7	70068.8	13591.1	1.12576	0.917275
638	A	65268.6	89269.1	58329.2	58886	68828.1	14455.8	1.1783	0.946336
639	C	65150.7	89198.7	57692.2	57862.5	68251.1	14812.3	1.18548	0.932819
640	A	64421.9	77741.3	52358.5	57087.2	62395.7	11021.4	1.1949	1.00613
641	G	64509.8	75806.9	51757.4	56264	61276.1	10438.2	1.19306	1.02396
642	A	66716.9	76366.1	51757.4	54696.1	60939.8	10973.8	1.18341	1.01224
643	T	67586.9	76380.6	51757.4	57932.2	62023.4	10460.3	1.1564	0.479214
644	C	71642.6	78209.4	52771.2	57466.1	62815.6	11052.5	1.08693	0.44474
645	C	71892.4	78209.4	52771.2	57265.8	62748.8	11085.2	1.15521	0.450391
646	A	75890.3	82339.2	52771.2	60292.8	65134.4	12547.1	1.12539	0.447379
647	G	73648.5	78542.8	52748.8	61525.4	64272.3	10708	1.14853	0.452847
648	C	76906	78153.4	55184.6	62065.5	65134.5	9624.83	1.09618	0.445862
649	C	77234.5	77389.2	54426.5	59182.2	63666	9896.11	1.09403	0.473209
650	A	76977.7	76047.1	53049.3	59238.8	62778.4	9716.69	1.09921	0.486978
651	C	76963.8	74887.3	53031.4	60314.6	62744.4	9086.55	1.09734	0.522516
652	C	78953.5	73282.2	52475.2	59299.8	61685.7	8660.35	1.07042	0.5228
653	A	78157.6	37398.1	22191.4	29578	29722.5	6208.96	1.08806	1.08062
654	G	77870.8	36702.2	20491.2	26616.3	27936.6	6683.61	1.0932	1.15836
655	T	83050.9	36971.4	21689	26124.1	28261.5	6419.49	1.02429	1.1344
656	T	85406.1	36973.5	23855.6	26590.2	29139.8	5650.67	0.996587	1.12671
657	C	84587.1	36979.7	23855.6	26481.3	29105.5	5670.13	1.02412	1.22806
658	G	84302.5	36981.8	23864.6	26276.6	29041	5700.69	1.03587	1.24622
659	C	84496.9	40131.9	23864.6	26385.5	30127.3	7148.8	1.03406	1.19747
660	T	84614.9	39591.4	23891.5	28232.2	30571.7	6619.5	1.04408	1.16889
661	A	84455.2	37456.1	23855.6	37043.3	32785	6316.28	1.02781	1.06615
662	G	84513.1	37027.4	22720.7	36999.8	32249.3	6737.73	1.03939	1.08195
663	T	85040.6	37157.8	22725.2	36472.7	32118.6	6648.03	1.03284	1.08739
664	T	85128.5	37157.8	22819.4	37104.3	32360.5	6746.63	1.05577	1.09954
665	C	85068.3	37162	22819.4	36198.4	32059.9	6545.87	1.04686	1.10609
666	A	85114.6	37099.8	24035	37361.3	32832	6221.34	1.04659	1.08569
667	T	86627.7	40778.1	29552.6	36899.6	35743.4	4655.15	1.02876	1.0103
668	A	87326.4	41061.9	29610.9	37901.3	36191.4	4828.67	1.0218	1.00059
669	C	87375	41070.2	29619.9	37539.8	36076.6	4787.69	1.04361	1.01523
670	T	88344.4	41070.2	28668.9	37465.8	35735	5208.63	1.0341	1.03064
671	C	86803.5	41070.2	27605.8	36185.3	34953.7	5565.38	1.05245	1.059
672	T	87842.3	41072.2	27605.8	35998	34892	5553.01	1.03737	1.04849
673	T	87833.1	41072.2	27605.8	36098.2	34925.4	5559.86	1.06056	1.09727
674	G	89876	41420.2	28960.5	36363.9	35581.5	5116.65	1.06456	1.1145
675	T	89054.6	41420.2	28960.5	36002.4	35461	5101.04	1.07526	1.11655
676	T	89080.1	41420.2	28960.5	36555.5	35645.4	5127.2	1.07841	1.11905
677	G	89119.4	41420.2	28960.5	37953.6	36111.4	5250.8	1.06534	1.10485
678	G	89230.5	41420.2	29086.1	38132.2	36212.8	5215.08	1.17457	1.10826
679	T	91185.5	42965.2	29090.6	37822.9	36626.2	5727.17	1.15487	1.09555
680	T	91356.7	42965.2	29292.4	38232.4	36830	5669.29	1.15732	1.08823
681	T	91356.7	42965.2	29292.4	38789.9	37015.8	5721.12	1.14787	1.08853
682	A	91125.3	42327.3	29292.4	38132.2	36584	5432.92	1.17633	1.10314
683	G	93152	45518.9	30741.3	38707.1	38322.5	6039.04	1.15091	1.05976
684	A	95678.4	45900	34146.1	38920.5	39655.5	4826.58	1.12052	1.0252
685	T	95757.1	45902.1	34168.5	38711.5	39594	4830.68	1.1138	1.03552
686	G	96064.8	46471.6	34222.3	38972.8	39888.9	5042.53	1.12273	1.03293
687	G	94942.7	46471.6	34222.3	38998.9	39897.6	5040.96	1.14397	1.04212
688	T	104808	46579.3	34294.1	39525.9	40133.1	5033.76	1.03702	1.02921
689	G	105308	46579.3	34294.1	39504.2	40125.9	5034.64	1.03922	1.04539
690	T	105729	46579.3	34294.1	39364.8	40079.4	5040.81	1.03843	1.04733
691	T	104866	46579.3	34294.1	40005	40292.8	5019.54	1.05304	1.04629
692	C	107193	46627	35097.1	39347.4	40357.1	4760.9	1.04686	1.05384
693	T	107209	46627	35097.1	40113.9	40612.7	4720.25	1.09146	1.09345
694	A	107209	46627	35101.6	40235.9	40654.8	4714.54	1.10753	1.0951
695	G	106654	47310.4	35101.6	40588.7	41000.2	4992.73	1.12458	1.0967
696	C	107855	47737.1	35321.4	40549.5	41202.6	5089.69	1.12163	1.06758
697	G	108611	48536.5	35321.4	40876.1	41578	5417.84	1.11143	1.05573
698	G	108688	48540.7	34926.6	40449.3	41305.5	5590.79	1.13815	1.07451
699	T	109437	49891	34926.6	41024.2	41947.3	6143.97	1.13454	1.06661
700	G	109791	50044.3	34922.1	40963.2	41976.6	6215.04	1.13887	1.07495
701	G	110428	50046.4	35738.6	40688.8	42157.9	5932.79	1.12962	1.06617
702	G	112216	50129.2	36833.1	40627.9	42530.1	5592.28	1.11643	1.05373
703	G	117014	54271.4	37322	41629.6	44407.7	7192.99	1.07727	1.01154
704	C	118738	54310.8	37313.1	41938.9	44520.9	7175.46	1.06816	1.0147
705	C	119941	55555.5	37313.1	42026	44964.9	7731.95	1.05696	0.98532
706	T	120973	55068.8	35420.1	41472.8	43987.2	8216.25	1.04768	1.00259
707	G	120714	55311.1	35420.1	40954.5	43895.2	8382.5	1.05405	1.0043
708	A	123703	55791.6	35375.2	41982.4	44383.1	8506.08	1.0268	0.972654
709	C	124161	55795.8	35648.8	42779.5	44741.4	8341.12	1.0229	0.961653
710	A	125038	56717.4	35648.8	43001.6	45122.6	8730.99	1.01005	0.919581
711	A	124742	56721.6	35586	42535.6	44947.7	8795.51	1.01152	0.924548
712	C	125281	56036	35581.5	42827.4	44815	8467.95	1.01265	0.926105
713	T	126056	56939	35581.5	42239.4	44920	8922.81	1.00697	0.927026
714	T	126831	56843.8	36456.3	42226.3	45175.5	8580.41	0.998814	0.905501
715	C	126773	56843.8	35150.9	40919.7	44304.8	9173.84	0.996533	0.917822
716	T	126741	56181	35155.4	40967.6	44101.3	8865.07	1.01663	0.939826
717	C	127238	56181	35155.4	40915.3	44083.9	8871.26	1.00675	0.925796
718	T	127018	56178.9	34639.5	38689.7	43169.4	9346.56	1.00281	0.92869
719	G	127004	56178.9	34639.5	38258.5	43025.6	9417.39	1.00257	0.931567
720	A	126294	53813.7	32540.2	38127.8	41493.9	9005.14	1.01339	0.965507
721	G	126178	53813.7	32540.2	38315.1	41556.3	8982.21	1.00095	0.956895
722	T	126866	53871.7	32271	38367.4	41503.4	9092.98	0.994456	0.951928
723	C	126935	53873.8	32271	38781.1	41642	9048.32	0.994204	0.940462
724	A	126681	53430.6	31539.8	37748.9	40906.4	9211.54	0.997936	0.962489
725	T	126333	53430.6	31530.9	37030.2	40663.9	9302.4	1.01115	0.981466
726	T	128848	53465.8	33585.4	37291.6	41447.6	8631.8	0.969439	0.687469
727	C	128096	53467.8	32724.1	36246.3	40812.7	9063.31	0.974841	0.677209
728	A	127375	53424.4	31652	35196.6	40091	9538.53	0.994242	0.696988
729	T	127331	53391.2	31643	35209.7	40081.3	9523.51	1.00596	0.706647
730	C	127985	53501	31638.5	35048.5	40062.7	9603.76	1.00504	0.721392
731	A	126299	52774	31625.1	34896.1	39765	9295.16	1.01797	0.727539
732	A	126162	52769.9	31181	34573.8	39508.2	9479.17	1.04399	0.768046
733	A	126199	49998.7	31221.3	36268	39162.7	7934.4	1.04176	0.788279
734	G	126419	48671.1	31216.8	38228	39372	7171.46	1.02485	0.784185
735	G	127742	50688.4	31302.1	37740.2	39910.2	8061.82	1.01447	0.774348
736	A	124911	32458.5	20226.6	32796.7	28493.9	5847.53	1.03519	1.09158
737	G	124874	31574.1	19630	31712.2	27638.8	5663.36	1.04382	1.15875
738	T	126641	34078.1	20020.2	29730.5	27942.9	5876.64	1.02894	1.14865
739	G	128090	34237.6	21128.2	29604.2	28323.3	5427.96	1.02319	1.15197
740	T	128631	34252.1	22702.8	29747.9	28900.9	4752.87	1.0175	1.15628
741	T	128568	34262.4	22716.2	29813.2	28930.6	4754.86	1.03086	1.17861
742	T	131713	34542	26524.7	29965.7	30344.1	3283.99	1.00636	1.13488
743	T	131470	34546.2	26533.6	31533.6	30871.1	3304.47	1.03287	1.23516
744	C	129561	34554.4	26488.8	31581.5	30874.9	3330.48	1.04634	1.22846
745	A	129591	34554.4	26385.6	31773.2	30904.4	3391.02	1.03201	1.23077
746	C	129306	35099.1	26385.6	31825.5	31103.4	3593.74	1.03242	1.23243
747	A	130345	36704.3	26408	32966.6	32026.3	4255.67	1.03278	1.22087
748	G	130306	36710.5	26408	33171.3	32096.6	4274.05	1.02873	1.21862
749	T	131060	36712.5	28839.4	32330.7	32627.5	3221.06	0.992127	1.19737
750	C	130882	36710.5	29229.6	34312.4	33417.5	3118.91	0.985081	1.18272
751	G	132536	37936.6	29108.5	35248.9	34098	3694.78	0.981514	1.19121
752	G	132550	37938.6	29108.5	36263.7	34436.9	3829.32	0.979421	1.17725
753	C	135791	46490.3	32226.2	35675.7	38130.7	6076.54	0.943264	1.0922
754	T	135565	44123	34065.3	35597.3	37928.5	4424.56	0.954399	1.12454
755	T	133739	41718.4	34087.8	38302	38036.1	3120.87	0.977684	1.14195
756	G	133499	42625.6	34101.2	38271.6	38332.8	3480.32	0.97858	1.13175
757	T	134618	43787.5	34953.5	38559	39100	3626.67	0.954095	1.13407
758	A	134049	43787.5	35002.9	38550.3	39113.6	3608.34	0.968347	1.12781
759	A	130028	43787.5	35002.9	38410.9	39067.1	3616.18	0.998737	1.13892
760	C	128929	43864.1	36312.7	38393.5	39523.4	3184.68	1.01012	1.1358
761	G	130086	45765.4	37541.9	38546	40617.7	3662.95	1.00594	1.10657
762	A	129822	45765.4	37550.8	38306.4	40540.9	3707.14	1.0047	1.11064
763	G	128087	45767.4	37546.3	41625.3	41646.4	3356.29	1.02068	1.10755
764	C	129383	47041.2	39704	41211.5	42652.2	3163.89	1.01452	1.08266
765	C	130755	47766.1	41045.3	41494.6	43435.3	3067.79	1.00184	1.06311
766	T	130639	47766.1	41049.8	41333.5	43383.1	3101.39	1.00248	1.06255
767	G	128439	47550.7	41049.8	44425.8	44342.1	2654.64	1.00413	1.05021
768	A	129806	47550.7	41049.8	43737.7	44112.7	2667.2	0.991979	1.05182
769	C	129864	48120.2	41049.8	44312.6	44494.2	2889.36	0.990736	1.04739
770	T	130234	48122.3	42633.3	43916.3	44890.6	2344.41	0.986765	1.04627
771	T	130859	48124.4	42633.3	44081.8	44946.5	2323.63	0.968724	1.03531
772	T	130433	48124.4	42633.3	44321.3	45026.3	2296.5	0.971318	1.03696
773	G	130736	49435.4	44441.1	44499.9	46125.4	2340.61	0.958519	1.0046
774	A	131261	49435.4	44441.1	44656.7	46177.7	2305.21	0.934062	1.00081
775	A	130995	49437.5	44539.7	44552.2	46176.5	2305.89	0.925009	1.03999
776	T	130963	49437.5	44539.7	44312.6	46096.6	2364.16	0.901071	1.00898
777	T	128969	49437.5	44539.7	45728.1	46568.4	2085.91	0.906106	1.02038
778	C	128765	49472.7	44539.7	45183.7	46398.7	2189.46	0.878558	1.02149
779	A	128661	49470.6	44539.7	45797.8	46602.7	2091.93	0.882703	1.04269
780	A	128511	49468.5	44539.7	46895.4	46967.9	2012.82	0.856875	1.08527
781	T	126766	48087.1	44983.8	46529.5	46533.5	1266.9	0.869707	1.12919
782	G	126692	48375	44526.3	47169.8	46690.4	1607.38	0.85294	1.20949
783	A	125313	46966.6	44454.5	47592.3	46337.8	1355.96	0.861642	1.26184
784	C	122606	45162.7	46033.5	47448.5	46214.9	941.973	0.886327	1.33202
785	A	121172	44398.4	47056.3	52614.1	48023	3422.99	0.906003	1.3194
786	T	118007	43406.4	45257.5	50867.6	46510.5	3172.27	0.888856	1.45233
787	A	116859	44934.9	45212.6	52405.1	47517.5	3457.89	0.894476	1.47238
788	T	113128	44535.1	45217.1	52435.6	47395.9	3574.42	0.931407	1.5583
789	T	113569	47689.4	47289.5	50797.9	48592.3	1568.12	0.929372	1.58689
790	G	110118	46407.4	47285.1	59225.7	50972.7	5846.74	0.941529	1.54077
791	G	110249	46405.4	50967.9	60262.4	52545.2	5765.99	0.93375	1.57171
792	A	108061	48737.4	52739.8	67936.7	56471.3	8270.27	0.952256	1.4591
793	G	107975	51885.5	51169.8	72357.5	58470.9	9823.63	0.959739	1.54446
794	G	108669	56626.3	52327.1	75724.3	61559.2	10168.8	0.954822	1.4813
795	G	109782	59650.1	53076.3	77357.6	63361.3	10254.3	0.9486	1.46915
796	T	104891	63595.6	60451	78598.9	67548.5	7918.59	0.991265	1.38134
797	A	104528	62288.7	62644.5	84957.9	69963.7	10603.5	0.999823	1.38155
798	T	105368	68613.9	66776	86181.8	73857.2	8747.03	0.991217	1.32043
799	C	105548	72818.2	71952.6	86560.7	77110.5	6691.63	0.991824	1.2956
800	C	103679	74543.5	75213.8	85855.1	78537.5	5181.59	1.00986	1.27345
801	A	102945	74054.7	74410.8	99291.8	82585.8	11813.8	0.995168	1.18419
802	G	102901	74058.8	74419.8	98712.5	82397	11537.7	0.989613	1.21154
803	A	103628	84917.7	81969.4	104031	90305.9	9779.13	0.984818	1.10302
804	C	103760	85325.7	82377.7	105860	91187.7	10444.3	0.97525	1.09572
805	A	104139	90358.5	83404.9	105498	93087.2	9223.67	0.97143	1.07349
806	T	103975	90410.3	84145.1	105368	93307.7	8903.02	0.965243	1.0733
807	T	104509	95488.6	90003.6	104483	96658.6	5969.01	0.966107	1.05562
808	G	104442	96093.4	90003.6	106474	97523.6	6799.63	0.950601	1.04687
809	C	104685	99086.2	93556.3	107071	99904.4	5547.45	0.947489	1.03124
810	C	104701	99925	93834.5	106282	100014	5082.2	0.948072	1.03099
811	A	102448	99931.2	92286.8	101173	97797.1	3929.21	0.972336	1.05827
812	C	101833	99867	92282.4	107332	99827.1	6144.04	0.977099	1.03987
813	C	102055	101977	91555.7	105294	99608.9	5853.22	0.956065	1.04043
814	T	101192	102180	92448.3	105119	99916	5415.07	0.962664	1.04477
815	G	101164	102185	92484.2	105115	99927.9	5397.75	0.963957	1.04699
816	C	100361	102189	92484.2	105768	100147	5612.08	0.9707	1.02706
817	T	100967	105186	95009.7	105908	102034	4975.9	0.941683	1.02774
818	A	99283	105399	95050.1	105834	102094	4984.11	0.933307	1.0284
819	A	99188.2	105850	95054.6	108173	103026	5715.71	0.93371	1.01918
820	T	99264.5	106273	95130.9	107937	103114	5685.49	0.929379	1.0172
821	G	99613.9	107779	95350.7	107358	103496	5762.04	0.922891	1.01423
822	T	99500.5	108762	95453.8	107206	103807	5940.89	0.835934	1.00974
823	G	97571	108533	95453.8	106923	103636	5823.09	0.846632	1.01858
824	T	97413.6	109409	95705	108055	104390	6165.68	0.844888	1.01056
825	C	97517.8	110032	96158.1	107680	104624	6062.44	0.841922	1.01098
826	C	97420.6	110032	96351	102188	102857	5605.24	0.822813	1.03015
827	C	95079.2	111592	96351	106653	104865	6349.01	0.84288	1.00987
828	T	92661.5	111826	96449.7	106705	104993	6392.77	0.86677	1.00435
829	T	92612.9	111826	96449.7	106731	105002	6395.12	0.866875	1.00241
830	G	92254.3	111933	96454.2	106274	104887	6394.93	0.862069	1.00532
831	G	91932.8	111935	96458.7	106513	104969	6411.98	0.865915	1.00859
832	T	83175.8	111935	96458.7	106060	104818	6379.09	0.968902	1.01284
833	T	82606.7	111935	96763.7	107985	105561	6426.56	0.942585	0.991878
834	C	82303.6	111935	96763.7	107776	105492	6400.99	0.903356	0.957014
835	T	82102.3	112128	96763.7	108425	105772	6546.94	0.903401	0.993268
836	A	80158.9	112521	96893.8	108460	105958	6620.66	0.90839	0.992218
837	C	80140.4	112521	96893.8	108286	105900	6599.19	0.888969	0.982905
838	G	80316.2	112869	96902.8	106578	105450	6567.01	0.857756	0.98541
839	G	80283.8	112871	97032.8	105860	105255	6480.24	0.841128	0.993864
840	G	79529.6	112124	97032.8	107180	105445	6281.71	0.834589	0.996585
841	T	79606	112124	97041.8	108447	105871	6421.01	0.832336	0.992278
842	C	80589.2	112410	97113.6	108970	106164	6552.09	0.78483	0.987628
843	A	77863.8	112068	96920.7	105124	104704	6190.94	0.807993	0.983279
844	A	74349.5	109628	97405.2	95837.9	100957	6164.67	0.831404	1.04402
845	C	74171.3	110042	98167.8	106970	105060	5032.45	0.833557	0.999252
846	C	72815.6	110042	97082.2	108277	105134	5738.84	0.843135	0.994444
847	T	71242.3	108893	97068.7	106308	104090	5075.68	0.868931	1.01366
848	T	68891.7	108880	97068.7	105786	103912	5000.9	0.889781	1.01896
849	T	67529	108876	97243.7	107707	104609	5229.81	0.910134	1.02131
850	T	66374.5	108781	97248.2	109227	105085	5544.66	0.927951	1.02286
851	A	66258.9	108781	97248.2	109131	105053	5520.93	0.922344	1.02689
852	C	63248.9	108775	97243.7	108534	104851	5379.99	0.982296	1.02853
853	C	62913.4	109489	97243.7	102127	102953	5033.31	0.987534	1.03958
854	A	61814.5	109489	97243.7	109471	105401	5768.23	1.02407	1.02157
855	T	61826	109489	97243.7	108212	104982	5496.35	1.03787	1.03688
856	G	61393.4	109489	97328.9	106831	104550	5219.99	1.03757	1.03825
857	G	61904.7	109779	97337.9	109418	105512	5781.73	1.03808	1.03552
858	A	61298.5	111834	96642.6	109170	105882	6623.26	1.06624	1.04208
859	C	61460.5	112136	96696.4	111683	106839	7173.99	1.08225	1.03723
860	T	61592.4	112136	98952.8	111374	107488	6043.07	1.04598	1.01333
861	C	61113.4	112136	99814.1	111683	107878	5704.93	1.06284	1.02794
862	A	62129.1	112358	99858.9	111309	107842	5660.96	1.04822	1.02518
863	G	62129.1	112354	99858.9	108874	107029	5265.17	1.05597	1.04312
864	G	63302.1	113019	100361	109645	107675	5351.73	1.05493	1.04373
865	A	64167.4	113072	101043	112445	108854	5528.75	1.0331	0.9922
866	G	63700	113673	101021	110951	108548	5437.57	1.03058	1.00007
867	C	64262.2	115100	101030	111648	109259	5987.41	1.02383	0.967671
868	A	65358.9	118308	101030	111674	110337	7116.97	0.762018	0.426417
869	G	66515.7	119905	101815	110729	110816	7385.58	0.709878	0.360157
870	A	64424.2	119893	101398	105472	108921	7934.57	0.707355	0.345305
871	A	64954	122684	101402	108591	110892	8839.62	0.689083	0.307568
872	G	65125.2	122455	101411	107807	110557	8808.42	0.677324	0.286706
873	C	65606.4	123563	101402	109967	111644	9124.38	0.653666	0.226128
874	C	66779.4	124702	102707	109741	112383	9171.51	0.643882	0.2104
875	A	66291.2	124594	99818.5	99601	108005	11730.9	0.640456	0.188813
876	C	65648.1	121112	98495.2	106060	108556	9400.59	0.628123	0.189921
877	C	65793.8	119340	96481.1	101361	105727	9829.46	0.641852	0.191087
878	A	49804.6	67897.3	38125	35126.9	47049.7	14792.2	0.85711	0.439662
879	G	47218	61507.9	30947.7	27278.3	39911.3	15344.4	0.907394	0.529366
880	T	45570.8	57558.3	28301.1	26973.5	37610.9	14115.3	0.940194	0.583306
881	G	44758.7	53583.8	23801.8	24935.1	34106.9	13780	0.952031	0.646657
882	G	44110.9	48014.6	23070.6	24007.4	31697.5	11544.3	1.00524	0.821715
883	A	42884.7	34587.6	19163.4	21986.4	25245.8	6705.41	1.02687	1.03174
884	G	42998	33823.3	18432.2	18680.6	23645.4	7197.6	1.02771	1.13069
885	T	42456.7	27500.2	15781.1	17896.6	20392.7	5099.47	1.03128	1.37376
886	A	41235.1	25735.6	14991.6	21124.1	20617.1	4400.85	1.08674	1.47135
887	G	42229.9	25793.6	16117.6	18698.1	20203.1	4091.08	1.07128	1.51375
888	T	42688	27266.2	16193.8	18597.9	20686	4755.31	1.06412	1.57577
889	C	42845.3	28434.3	16202.8	18746	21127.7	5269.85	1.05843	1.57702
890	G	42845.3	29103.3	16202.8	20509.9	21938.7	5362.62	1.07101	1.60836
891	G	42611.7	29109.5	16207.3	20849.7	22055.5	5335.87	1.08323	1.67026
892	A	44342.2	37851.7	19159	21128.4	26046.3	8386.25	1.04868	1.45649
893	T	44036.8	38040.1	19199.3	20901.9	26047.1	8508.77	1.05753	1.45221
894	G	44189.5	38044.3	19836.3	22326.2	26735.6	8060.8	1.05576	1.47154
895	G	43784.7	38052.6	19854.3	26137.2	28014.7	7547.1	1.05797	1.41317
896	G	44811.9	40734.6	23057.1	27213	30334.9	7546.89	1.05204	1.36697
897	G	45239.9	40819.6	23205.2	27722.6	30582.4	7469.97	1.04424	1.37651
898	C	45425	44004.9	25726.2	28058	32596.4	8123.05	1.04105	1.33394
899	A	45348.6	46525.5	25699.3	27731.3	33318.7	9375.38	1.02954	1.31214
900	A	45887.7	49162	26479.8	30213.9	35285.2	9930.06	1.05057	1.32744
901	T	46158.4	50342.5	30032.6	30139.9	36838.3	9549.01	1.04526	1.27594
902	A	46500.8	52343.2	31059.8	30405.6	37936.2	10190.8	1.03438	1.24563
903	T	46570.2	52399.2	31230.3	29848.1	37825.8	10320.3	1.03646	1.26049
904	G	46653.5	53194.5	31239.3	33593.8	39342.5	9841.86	1.04101	1.22083
905	G	46322.7	53782.7	31243.8	33741.9	39589.4	10087.8	1.04845	1.2185
906	A	47144	55563.8	34128.1	34708.8	41466.9	9970.83	1.0293	1.18801
907	C	47241.2	55518.2	35263.1	35510.2	42097.2	9490.67	1.02586	1.17469
908	A	47289.7	59157.2	35290	35998	43481.7	11088	1.018	1.14827
909	C	46688.2	59049.5	35294.5	36812.5	43718.8	10858.1	1.03404	1.14354
910	G	48208.2	62889.3	40161.6	37465.8	46838.9	11402.6	1.00293	1.06825
911	A	48247.6	62895.5	40314.1	37801.2	47003.6	11284	1.00038	1.06595
912	T	48099.5	63400.9	41175.4	37187	47254.4	11532.8	1.00322	1.05941
913	T	48268.4	63991.2	41175.4	37870.9	47679.1	11613	1.0022	1.0558
914	G	48566.8	63999.5	42099.5	37992.8	48030.6	11415.5	0.996332	1.05635
915	T	48566.8	64500.7	42108.4	38110.4	48239.8	11613.4	0.992235	1.05351
916	C	48525.2	65202.8	44288.5	38297.7	49263	11533.4	0.991609	1.03373
917	A	48462.7	65708.1	44355.8	38289	49451	11759.3	0.991502	1.02674
918	T	48141.1	66257	44360.3	39168.8	49928.7	11738.8	0.997837	1.04009
919	C	48277.6	66259	44607	39116.5	49994.2	11717.4	0.990847	1.03913
920	C	48349.4	66598.7	44710.2	38798.6	50035.8	11957.8	0.989903	1.05142
921	G	48266.1	66600.8	44710.2	38998.9	50103.3	11896.2	0.991947	1.0481
922	T	48254.5	66602.8	44710.2	38872.6	50061.9	11936.5	0.991849	1.04369
923	G	48374.8	66766.5	45293.4	38959.7	50339.8	11899.7	0.979817	1.04034
924	T	48388.7	66766.5	46132.2	39312.5	50737.1	11671.4	0.978389	1.03528
925	C	48189.7	66766.5	46132.2	39565.1	50821.3	11589.3	0.98118	1.05242
926	T	48118	67085.4	46136.7	39552.1	50924.7	11739.3	0.977209	1.05637
927	C	48050.9	67085.4	46217.4	39016.3	50773.1	11903.3	0.975107	1.06822
928	G	48037	67085.4	46217.4	42487.7	51930.2	10824	0.980735	1.06969
929	G	47835.8	67085.4	46217.4	42548.6	51950.5	10806.3	0.986554	1.08529
930	C	47861.2	67085.4	47639.4	43101.8	52608.9	10402.7	0.981728	1.08604
931	C	47877.4	67085.4	47643.9	42810	52513.1	10491.5	0.992075	1.0916
932	C	47861.2	67085.4	47643.9	42017.3	52248.9	10739.6	0.988108	1.08685
933	C	47398.5	67085.4	47639.4	42387.5	52370.8	10623.4	0.98604	1.01818
934	T	47343	67454.1	48527.6	41599.1	52526.9	10927.5	0.999707	1.02087
935	G	47282.8	67454.1	48527.6	44473.8	53485.2	10015.2	1.01282	1.01102
936	A	47021.4	67280.1	48617.4	45488.6	53795.3	9620.33	1.01993	1.01008
937	G	46854.8	66913.5	48778.8	47017.4	54236.6	8992.75	1.01674	1.00329
938	G	47111.6	68800.3	48783.3	49064.4	55549.3	9370.53	1.00967	0.984496
939	G	47192.6	69487.9	50160.5	49495.6	56381.3	9271.72	1.01981	0.986214
940	C	46986.7	70798.9	50492.4	50114.1	57135.1	9662.98	1.03348	0.975058
941	G	47498	71229.7	50896.2	49844.1	57323.3	9842.69	1.00058	0.966367
942	C	47292.1	69974.6	50241.2	50144.6	56786.8	9325.27	1.00411	0.973528
943	A	46736.8	64107.2	46221.9	49639.3	53322.8	7752.26	1.01871	1.03639
944	G	47329.1	63676.4	47531.8	49661.1	53623.1	7161.69	1.01735	1.04698
945	T	47889	64738.8	48460.3	49025.2	54074.8	7544.14	1.01029	1.04849
946	T	47958.4	64738.8	48482.8	49791.8	54337.8	7374.03	1.00849	1.04528
947	A	47639.1	64738.8	48527.6	49979.1	54415.2	7323.94	1.00782	1.04066
948	A	47567.4	64738.8	48527.6	50797.9	54688.1	7167.11	1.01279	1.03823
949	C	48127.3	65343.6	49433.8	52034.9	55604.1	6968.27	1.00846	1.03501
950	T	48559.9	65343.6	49586.3	52200.4	55710.1	6895.01	1.00715	1.03397
951	C	47525.7	64351.5	49581.8	52252.6	55395.3	6426.18	1.01738	1.04004
952	T	47486.4	64351.5	49581.8	51917.3	55283.5	6482.55	1.02597	1.04182
953	G	47611.3	64608.4	49581.8	51599.3	55263.2	6659.19	1.02308	1.04334
954	C	48150.4	65730.9	50743.6	51952.1	56142.2	6798.15	1.03123	1.06594
955	C	48381.8	67039.8	50801.9	52248.3	56696.7	7337.51	1.03314	1.06979
956	A	48365.6	67044	50801.9	52548.8	56798.2	7279.85	1.04544	1.08341
957	T	48011.6	67044	50752.6	52087.1	56627.9	7385.41	1.05864	1.08589
958	A	48175.9	67044	50317.5	52975.6	56779	7339.09	1.05561	1.08131
959	C	48534.5	67118.5	50389.3	55144.7	57550.8	7038.44	1.07227	1.07024
960	T	48906.9	67692.2	50389.3	54726.5	57602.7	7350.85	1.0782	1.08316
961	C	48351.7	67694.3	50389.3	54757	57613.5	7347.84	1.09292	1.09937
962	A	48719.5	67733.7	50456.5	54595.9	57595.4	7365.35	1.08486	1.10142
963	A	48710.3	67735.7	50456.5	54783.2	57658.5	7341.36	1.09077	1.09622
964	G	49654.2	71892.5	51210.2	56429.5	59844.1	8781.94	1.07031	1.0607
965	G	49985.1	72946.7	52614.2	56399	60653.3	8828.97	1.07244	1.06615
966	C	50563.5	73713	53816.4	57078.5	61536	8712.82	1.05893	1.04999
967	A	50827.2	73717.1	53753.6	57004.5	61491.7	8745.93	1.05799	1.04447
968	T	50855	73816.5	53735.7	56634.2	61395.5	8862.36	1.05691	1.03853
969	G	52041.9	75280.8	53009	56490.5	61593.4	9782.24	1.03623	1.04687
970	G	52731.3	76521.4	54045.2	56612.5	62393	10045.1	1.01658	1.03323
971	T	52844.7	76567	55364	58084.6	63338.5	9419.62	1.02128	1.0423
972	C	52853.9	76569	55862	57879.9	63437	9322.25	1.01834	1.04276
973	C	53131.6	76581.5	55897.8	57139.5	63206.3	9471.27	1.02138	1.05002
974	T	53145.4	76577.3	55902.3	57949.6	63476.4	9301.37	1.01119	1.07063
975	G	53605.8	76577.3	56045.9	61373	64665.4	8699.23	0.990117	1.05041
976	C	53543.4	76579.4	56045.9	61211.8	64612.4	8720.82	0.979259	1.06016
977	A	53774.7	76322.6	56036.9	60319	64226.1	8730.28	0.987566	1.09598
978	T	53749.3	75740.6	56234.3	59308.5	63761.1	8563.23	0.976971	1.07366
979	T	53927.4	76935.6	56238.8	60266.7	64480.4	8959.4	0.964992	1.10187
980	G	53605.8	76937.7	56238.8	60223.2	64466.5	8967.2	1.00712	1.1403
981	A	53969.1	76894.2	57073.1	64086.5	66017.9	8206.37	0.99567	1.12366
982	G	53823.3	77503.1	57077.6	63868.7	66149.8	8493.24	0.988222	1.09285
983	T	54267.5	78604.9	57077.6	63420.1	66367.5	9032.24	0.976339	1.0743
984	A	53740	79178.6	57077.6	67623.1	67959.8	9025.84	1.00232	1.08208
985	T	53076	79178.6	57077.6	67518.6	67924.9	9027.28	1.01975	1.09054
986	C	52432.9	80305.3	57705.6	67488.1	68499.7	9253.97	1.03336	1.08374
987	G	53106.1	82877.6	59930.6	68363.5	70390.6	9477.11	1.01747	1.07451
988	A	52511.5	82301.9	61101.4	61969.7	68457.7	9795.76	1.02842	1.09248
989	C	52039.5	81898	61648.7	69600.5	71049.1	8329.97	1.04757	1.06006
990	C	53987.6	86580.8	64936.8	69016.9	73511.5	9390.32	1.00849	1.05542
991	A	53735.4	85930.5	64936.8	71678.1	74181.8	8751.58	0.996986	1.03566
992	A	53189.4	83602.5	63245.6	70027.3	72291.8	8463.53	0.999957	1.03257
993	A	52983.5	83447.2	62263.2	68185	71298.5	8924.15	1.00677	1.03919
994	T	53865	86141.7	64779.8	69692	73537.8	9135.14	0.949059	0.894801
995	C	54124.1	86143.8	66789.4	69291.3	74074.8	8594.95	0.918013	0.750439
996	C	54181.9	86143.8	67381.6	69182.4	74235.9	8452.18	0.903668	0.66356
997	A	54033.9	86843.8	68139.7	71922	75635.1	8074.75	0.913466	0.65045
998	A	54003.8	87386.5	67722.5	69256.4	74788.4	8930.12	0.896753	0.660057
999	A	54515.1	87506.6	68283.2	70158	75315.9	8654.01	0.876459	0.661718
1000	C	54445.7	88260.5	68305.6	76190.3	77585.5	8206.04	0.880338	0.64355
1001	G	53573.5	88912.9	67395	74173.7	76827.2	8982.77	0.888668	0.688652
1002	C	53187.1	85079.2	65910.2	72949.8	74646.4	7917.14	0.875767	0.71359
1003	C	53342.1	83594.2	67798.7	70885.4	74092.8	6835.7	0.868928	0.72413
1004	A	51121.1	73128.9	56561.7	67714.6	65801.7	6897.44	0.89971	0.846451
1005	T	49686.6	58904.5	51497.3	56364.2	55588.7	3073.33	0.914742	1.01884
1006	G	48962.5	54240.4	44414.1	49125.4	49260	4012.67	0.929311	1.15132
1007	T	49358.1	52786.4	45517.6	49286.6	49196.9	2968.15	0.986125	1.25916
1008	T	48428	52788.5	45526.6	49778.7	49364.6	2979.08	0.98734	1.25396
1009	A	47780.2	52788.5	45526.6	51198.6	49837.9	3116.88	1.0016	1.2745
1010	T	47930.6	52788.5	46055.9	50946	49930.2	2840.87	0.996862	1.29366
1011	A	47609	53675	46809.6	58237.1	52907.2	4696.73	1.00292	1.26003
1012	C	46579.5	54283.9	46809.6	58707.4	53267	4910.23	1.04282	1.27964
1013	C	46350.4	56255.6	48621.8	56081.1	53652.8	3558.16	1.04437	1.24867
1014	A	45994.1	56410.9	48621.8	62061.2	55698	5509.69	1.04925	1.18487
1015	A	45450.4	59136.5	49119.8	61651.7	56636	5413.07	1.08918	1.18947
1016	T	45501.3	59339.4	49124.3	61677.9	56713.9	5450.91	1.093	1.21903
1017	T	48673.3	68997	54085.6	62758	61946.9	6114.55	1.0116	1.12546
1018	C	47814.9	69007.4	54099	62596.9	61901.1	6106.17	1.01548	1.1332
1019	G	47856.6	69612.2	54103.5	66839.1	63518.3	6752.81	1.01673	1.10242
1020	G	47780.2	69612.2	55776.7	68389.7	64592.9	6253.89	1.01821	1.09567
1021	C	47747.8	72731.3	56660.4	70602.2	66664.6	7127.24	1.00644	1.06734
1022	C	48573.8	73565.9	59657	71264.3	68162.4	6087.2	0.985473	1.05953
1023	A	48407.2	70328.8	58311.2	72344.4	66994.8	6195.12	0.986522	1.07944
1024	T	48259.1	68098.2	56404.7	73481.2	65994.7	7128.34	0.990604	1.09471
1025	G	49503.9	71550.7	58858.5	71691.1	67366.8	6016.54	0.96621	1.07142
1026	A	49732.9	72058.2	59760.1	75589.3	69135.9	6784.55	0.9365	1.02652
1027	T	49237.8	72138.9	61244.9	75772.2	69718.7	6172.7	0.945776	1.02194
1028	T	48555.3	73783.4	62303.6	74352.3	70146.4	5550.58	0.957879	1.00939
1029	C	48657.1	73787.5	62832.9	73450.7	70023.7	5086.52	0.954971	1.01726
1030	G	48650.1	74317.7	64174.2	73825.3	70772.4	4669.98	0.940032	1.0013
1031	C	48055.5	74545.6	64205.6	74709.5	71153.5	4913.4	0.929517	1.00248
1032	C	47868.1	75719.9	66435	74504.8	72219.9	4120.48	0.930498	0.984897
1033	T	47754.8	75717.8	66448.5	74783.5	72316.6	4166.87	0.947774	0.993201
1034	C	47805.7	75719.9	66453	74561.4	72244.7	4122.61	0.936795	1.02844
1035	C	47831.1	75719.9	66453	74361	72178	4086	0.927203	1.04395
1036	T	46574.8	71973.2	66740.1	74195.5	70969.6	3125.31	0.975461	1.09428
1037	C	46567.9	71965	66744.6	75036.1	71248.5	3422.71	0.995777	1.12551
1038	T	46510.1	72002.2	66744.6	73668.5	70805.1	2950.71	1.00338	1.13195
1039	C	46466.1	72002.2	66789.4	74905.5	71232.4	3357.78	1.01469	1.13999
1040	G	45732.7	72002.2	66569.6	74021.3	70864.4	3146.73	1.0604	1.18751
1041	A	44668.5	72002.2	66663.8	75323.6	71329.9	3567.16	1.11985	1.20402
1042	T	44541.2	71525.9	68480.6	73381	71129.2	2020.18	1.11661	1.21113
1043	G	45260.7	71600.4	68794.6	75079.7	71824.9	2570.78	1.10566	1.19923
1044	A	44784.1	72281.8	68799.1	81817.6	74299.5	5502.95	1.09165	1.1644
1045	G	44349.2	72441.3	68843.9	84766.3	75350.5	6818	1.10851	1.16264
1046	G	45431.9	76355.7	72087.2	84539.8	77660.9	5166.84	1.06783	1.1356
1047	T	46371.3	81920.8	73589.9	85062.4	80191	4840.7	1.0464	1.10026
1048	C	46667.4	81400.9	73652.7	85389.1	80147.6	4872.62	1.06688	1.10833
1049	G	47148.6	81409.2	75128.6	87074.7	81204.1	4879.13	1.10673	1.11151
1050	C	48495.1	85963.6	78883.2	87610.4	84152.4	3786.05	1.08602	1.06804
1051	G	50022.1	89569.4	80179.6	87897.8	85882.3	4089.74	1.06022	1.04071
1052	C	49735.2	89577.7	80179.6	88681.8	86146.4	4234.97	1.14076	1.07221
1053	T	50042.9	90420.6	80682	87301.1	86134.6	4060.44	1.18437	1.08225
1054	T	48888.4	90422.7	80686.5	88433.6	86514.3	4200.1	1.24268	1.08053
1055	C	49161.4	91035.8	82341.8	89439.7	87605.7	3778.79	1.23582	1.074
1056	A	48513.6	91530.8	82346.3	90698.4	88191.8	4147.37	1.25509	1.07019
1057	G	48522.9	91528.7	82907	90258.5	88231.4	3800.47	1.25328	1.07469
1058	G	49788.4	92671.9	83306.2	90511.1	88829.8	4004.11	1.30548	1.0819
1059	A	52180.7	93983	83840	92954.5	90259.2	4558.39	1.27787	1.06476
1060	A	52666.5	94121.7	83198.6	92314.3	89878.2	4780.5	1.26674	1.06615
1061	T	53034.4	94078.2	83198.6	90859.6	89378.8	4563.35	1.28578	1.07714
1062	A	56736.1	98046.5	83947.7	95106.2	92366.8	6073	1.20687	1.04572
1063	C	59269.5	99773.8	85490.8	94391.9	93218.8	5889.69	1.24233	1.04236
1064	C	60752.5	102655	85979.8	91809.1	93481.2	6909.43	1.2144	1.02686
1065	G	60754.8	102665	86293.8	93307.3	94088.7	6706.34	1.25008	1.01768
1066	T	60889	102667	86643.7	93834.4	94381.7	6552.99	1.21198	0.799718
1067	A	60812.7	102671	86639.2	95154.1	94821.5	6549.29	1.21214	0.787667
1068	C	64998	104724	87810	95781.2	96105	6908.8	1.17317	0.77721
1069	G	66679.9	105432	87931.1	94949.4	96104.2	7191.25	1.17796	0.768111
1070	G	66714.6	104409	87998.4	95062.6	95823.3	6721.13	1.20024	0.77079
1071	T	68190.7	104978	88168.9	95672.4	96273.2	6875.64	1.17626	0.766983
1072	T	68473	104583	88159.9	97026.9	96589.9	6711.79	1.2255	0.766869
1073	G	73632.3	106211	88774.4	96517.3	97167.5	7133.2	1.13467	0.751993
1074	C	73778	106014	88868.6	93093.9	95992.2	7293.43	1.13629	0.758566
1075	C	75948.2	107021	87774.1	92462.4	95752.4	8194.51	1.09855	0.759124
1076	A	73796.5	86479.3	65883.3	74073.6	75478.7	8466.79	1.1365	0.964547
1077	G	73713.2	85387.8	65699.4	72976	74687.7	8128.41	1.13418	0.972013
1078	A	76253.6	85710.9	65542.4	72827.9	74693.7	8338.81	1.09306	0.965386
1079	T	78546.3	85891.1	64474.7	71090.1	73818.6	8953.55	1.10445	0.977405
1080	C	80073.3	86044.4	64479.2	71055.2	73859.6	9024.5	1.10413	0.985129
1081	T	80209.8	86046.4	64479.2	70994.2	73840	9031.79	1.10196	0.984443
1082	T	83913.9	86903.9	64600.3	70711.1	74071.8	9410.37	1.0547	0.980444
1083	T	83548.3	86968.1	63209.7	69029.9	73069.2	10111.1	1.1145	1.00929
1084	G	83832.9	86970.2	63263.6	68215.4	72816.4	10210.4	1.10987	1.0139
1085	C	83432.6	86972.2	63263.6	67827.8	72687.9	10271	1.16172	1.0082
1086	C	83869.9	86972.2	63138	68298.2	72802.8	10238.4	1.16579	1.01126
1087	G	83603.8	86972.2	62617.6	68202.4	72597.4	10417.1	1.18226	1.01649
1088	G	83349.3	86972.2	62034.4	67318.2	72108.3	10729.5	1.1827	1.0216
1089	T	86750.3	87013.7	62137.6	67300.8	72150.7	10719	1.22472	1.02813
1090	T	88411.5	87059.2	62599.7	68624.9	72761.2	10405.1	1.205	1.01992
1091	G	88388.3	87075.8	62599.7	68398.4	72691.3	10443.2	1.23351	1.0273
1092	C	88504	87075.8	62617.6	68176.2	72623.2	10468.4	1.24199	1.03479
1093	A	93115	88281.2	62958.5	70005.5	73748.4	10671.3	1.17981	1.01913
1094	G	93043.3	88281.2	63416.1	69787.8	73828.3	10545.5	1.21414	1.01288
1095	T	96925.5	87314	63416.1	69121.4	73283.8	10190.6	1.19287	1.03224
1096	G	97774.6	87475.5	63416.1	69975.1	73622.2	10155.1	1.18322	1.01358
1097	A	98841.1	87564.6	63416.1	70401.9	73794.2	10146.2	1.17017	0.994098
1098	T	98577.4	86618.1	64030.6	70349.6	73666.1	9514.81	1.24664	0.973846
1099	A	106245	86620.1	64891.9	71029.1	74180.4	9146.11	1.16728	0.958181
1100	G	106536	87674.3	64891.9	70066.5	74210.9	9751.64	1.16363	0.95758
1101	C	109028	87819.3	64891.9	71316.5	74675.9	9656.79	1.13833	0.945652
1102	G	109921	87852.5	64891.9	72705.9	75150.1	9531.6	1.1317	0.937024
1103	G	109858	87875.2	64891.9	72710.3	75159.2	9541.35	1.12556	0.935508
1104	C	112968	87862.8	64057.6	72418.5	74779.6	9860.82	1.09155	0.955992
1105	C	115619	89629.5	65362.9	71948.1	75646.8	10246.2	1.06581	0.94061
1106	C	115689	87386.5	64501.7	71978.6	74622.2	9527.86	1.07915	0.963141
1107	A	115661	84969.5	63389.2	71717.3	73358.6	8886.24	1.08099	0.956834
1108	A	122891	83231.8	63196.3	68790.4	71739.5	8441.11	1.02312	0.960941
1109	A	124018	81243.5	63048.2	68942.8	71078.2	7580.11	1.01395	0.958315
1110	A	123969	81061.3	63097.6	69029.9	71062.9	7473.21	1.02372	0.942286
1111	T	124110	81094.4	63025.8	67732	70617.4	7653.44	1.02326	0.939547
1112	G	124397	80526.9	63111	67614.4	70417.5	7381.11	1.02221	0.887288
1113	C	123652	80524.9	62936.1	67475	70312	7455.53	1.03263	0.894637
1114	A	123310	79808.3	63541.7	71116.2	71488.7	6646.02	1.05788	0.844783
1115	T	123229	79864.2	63353.3	70245.1	71154.2	6771.13	1.07698	0.688848
1116	C	124846	80522.8	64555.5	70536.9	71871.7	6586.6	1.0699	0.680829
1117	A	125029	77204.9	63030.3	70340.9	70192	5787.7	1.07703	0.386893
1118	A	125732	73733.7	63299.5	69779.1	68937.4	4301.13	1.09217	0.371733
1119	T	125748	73510	63012.4	67823.5	68115.3	4290.61	1.14228	0.32407
1120	G	126910	72650.5	62972	65262.4	66961.6	4129.88	1.13275	0.329636
1121	T	126997	71641.9	61944.7	65458.4	66348.3	4008.53	1.19251	0.346797
1122	G	127159	70254.2	58127.3	59060.2	62480.6	5509.97	1.19406	0.369438
1123	G	127687	70689.1	58064.5	59957.5	62903.7	5559.12	1.23742	0.3936
1124	G	130447	68607.7	52995.5	59574.2	60392.5	6399.85	1.19963	0.419079
1125	A	132714	52500.6	43709.9	50832.7	49014.4	3812.19	1.23506	0.531664
1126	G	133573	51531.4	43866.9	51399	48932.4	3582.28	1.22924	0.532793
1127	A	134660	26058.7	24331.1	31080.7	27156.8	2862.81	1.22222	0.967077
1128	G	137321	24932.1	23649.3	28297.5	25626.3	1960.11	1.19495	1.01855
1129	A	143639	23904.8	20226.6	22091	22074.1	1501.67	1.14173	1.18314
1130	G	143757	23927.6	20226.6	22064.8	22073	1510.93	1.14088	1.18418
1131	T	151445	26226.5	20998.1	21803.5	23009.4	2298.48	1.09128	1.14247
1132	G	151836	26232.7	21011.6	22003.9	23082.7	2263.92	1.08987	1.1169
1133	A	158002	28562.7	23644.8	22069.2	24758.9	2765.55	1.04459	1.03721
1134	A	156489	30379.1	23649.3	21899.3	25309.2	3655.42	1.05608	1.0241
1135	A	163911	32707	23662.7	21807.9	26059.2	4761.32	1.00898	1.00307
1136	T	164193	32580.7	23667.2	21964.7	26070.8	4655.32	1.00775	1.00489
1137	C	164584	32586.9	24380.4	21820.9	26262.8	4592.3	1.00468	1.01665
1138	C	164091	32586.9	24380.4	21337.5	26101.6	4751.08	1.00964	1.02638
1139	A	163996	32174.7	24380.4	21794.8	26116.7	4411.85	1.0082	1.02113
1140	T	164010	32174.7	24380.4	21860.1	26138.4	4390.57	1.00475	1.02192
1141	C	165269	32578.6	24380.4	21903.7	26287.6	4561.89	0.996948	1.02524
1142	A	165482	32539.3	23653.7	21150.2	25781.1	4886.84	0.996449	1.05413
1143	T	165047	32541.3	23653.7	20845.3	25680.1	4985.24	1.00269	1.08033
1144	T	165264	33119.2	23653.7	20984.7	25919.2	5206.45	0.9993	1.08361
1145	A	165382	33630.7	23653.7	21132.8	26139.1	5396.45	0.99751	1.07671
1146	A	165466	33639	23653.7	21302.6	26198.5	5348.1	0.99684	1.13973
1147	A	165354	35258.6	23756.9	21084.9	26700.1	6149.3	0.994235	1.13746
1148	T	165674	35266.9	23922.9	21180.7	26790.2	6097.62	1.00419	1.24223
1149	C	165341	35271	23963.3	20771.3	26668.5	6220.92	1.00884	1.27137
1150	C	164790	35273.1	23963.3	20897.6	26711.3	6182.12	1.01137	1.28979
1151	T	164765	35579.6	24079.9	21193.7	26951.1	6214.04	0.994875	1.29374
1152	C	164894	35724.6	24079.9	21725.1	27176.5	6120.38	1.01932	1.41502
1153	C	165491	35724.6	24694.5	22809.6	27742.9	5696.14	1.01627	1.44559
1154	C	165149	36354.2	24698.9	23206	28086.4	5877.94	1.01988	1.43457
1155	T	164970	36505.4	24703.4	23223.4	28144.1	5943.16	1.01801	1.499
1156	G	164943	36975.6	24914.3	27687.8	29859.2	5157.85	1.01882	1.49191
1157	G	164401	36975.6	24914.3	29220.9	30370.2	4990.63	1.02511	1.49792
1158	C	166368	40923.1	28588.2	30327.2	33279.5	5451.29	1.02449	1.41931
1159	T	166803	41393.3	30131.3	30192.2	33905.6	5294.66	1.01817	1.44589
1160	G	166664	41407.8	30144.7	31803.7	34452.1	4964.83	1.01764	1.46951
1161	C	163920	42263.1	30144.7	32195.7	34867.8	5295.86	1.04255	1.47718
1162	T	168080	48940.4	33598.8	32827.2	38455.5	7420.65	1.02425	1.3866
1163	G	168184	49031.5	33773.8	37509.4	40104.9	6493.71	1.02273	1.33507
1164	C	168432	49344.3	33773.8	37757.6	40291.9	6604.39	1.02155	1.33346
1165	A	167941	52537.9	35545.7	38480.6	42188.1	7415.88	1.04243	1.33438
1166	A	168047	52332.9	36586.4	44722	44547.1	6429.67	1.04685	1.31909
1167	G	168529	53625.2	36608.8	46242.1	45492	6967.15	1.04382	1.29489
1168	C	170442	55986.3	38044.3	47670.7	47233.8	7331.32	1.03165	1.25721
1169	A	169834	57518.9	41507.3	48045.2	49023.8	6573.24	1.03528	1.21099
1170	A	169605	57521	42745.4	51616.7	50627.7	6072.52	1.038	1.18239
1171	C	170896	58436.4	43920.7	52161.2	51506.1	5944.1	1.03035	1.16672
1172	A	172156	61215.9	46437.2	52313.6	53322.2	6075.36	1.01879	1.11246
1173	T	172006	61487.2	47128.1	52013.1	53542.8	5961.05	1.01385	1.05999
1174	T	172062	61814.4	47146	52222.1	53727.5	6082.23	1.01616	1.051
1175	C	175067	66192.8	49859.9	52831.9	56294.9	7103.26	1.00056	1.01203
1176	C	175921	71095.1	52614.2	52574.9	58761.4	8721.24	0.997435	0.98277
1177	C	175914	71103.4	53139.1	52479.1	58907.2	8628.21	0.993845	0.993236
1178	G	175837	71196.6	52542.4	54408.6	59382.5	8388.45	0.994421	0.992496
1179	G	175826	71211.1	52551.4	54338.9	59367.1	8406.66	0.998158	1.02529
1180	C	176050	72060.2	52349.6	55175.2	59861.6	8702.49	0.991497	1.0259
1181	C	176083	72878.3	52766.7	54635.1	60093.4	9072.43	0.987216	1.02771
1182	C	175391	71153.1	52407.9	54395.5	59318.8	8407.33	0.989447	1.04319
1183	G	174389	68212.1	49438.3	52614.1	56754.8	8204.6	0.997572	1.13622
1184	A	174843	67290.5	50465.5	51647.2	56467.7	7668.01	0.984849	1.14492
1185	T	175164	67860	51133.9	51921.6	56971.8	7705.81	0.981244	1.15123
1186	C	175469	69492	51219.1	52535.7	57749	8320.98	0.983624	1.1612
1187	G	174831	69487.9	51259.5	54778.8	58508.7	7895.27	0.98588	1.15343
1188	G	174856	69552.1	51290.9	55967.9	58937	7745.09	0.985657	1.14385
1189	T	175502	71745.4	55018.6	55841.5	60868.5	7698.45	0.981083	1.1183
1190	G	174553	72731.3	55027.6	56477.4	61412.1	8025.71	0.989887	1.11854
1191	T	173831	73319.5	55117.3	56838.9	61758.6	8204.94	0.998789	1.12861
1192	C	173540	73334	55121.8	57187.4	61881	8142.22	0.992988	1.15195
1193	G	173966	74914.2	56965.5	61577.7	64485.8	7610.61	0.978655	1.10638
1194	C	172193	74916.3	57176.3	61860.8	64651.1	7506.27	0.99343	1.13124
1195	C	171879	75079.9	58454.8	63228.4	65587.7	6989.2	1.00218	1.15341
1196	G	172596	78428.9	58463.7	64282.5	67058.4	8383.76	0.978874	1.12686
1197	C	172362	79410.6	58463.7	64583	67485.8	8794.41	0.96902	1.12985
1198	A	172348	79916	58477.2	63851.3	67414.8	9107.84	0.969957	1.22028
1199	A	172182	77006	61334.7	65867.8	68069.5	6584.5	0.971205	1.21794
1200	G	172788	78934.2	61334.7	65806.9	68691.9	7469	0.97397	1.2499
1201	T	173621	82057.5	62106.2	64940.1	69701.3	8813.42	0.97231	1.30514
1202	G	172323	82069.9	63061.7	68720.7	71284.1	7968.95	0.95748	1.28521
1203	G	170252	82080.3	63084.1	68873.1	71345.8	7949.8	0.963866	1.32313
1204	T	171062	84868	65793.6	68746.8	73136.1	8382.83	0.976467	1.4048
1205	A	172254	89155.2	68148.6	69644	75649.3	9569.61	0.966193	1.39669
1206	T	168950	88763.7	67439.9	70493.4	75565.7	9415.35	0.98417	1.41253
1207	T	167023	88871.4	68763.2	71111.8	76248.8	8976.9	0.972504	1.44987
1208	A	167171	91236.7	71154.1	84404.7	82265.2	8337.08	0.970466	1.35008
1209	G	167224	91238.7	71163.1	86312.4	82904.8	8542.71	0.964623	1.35977
1210	T	168290	98139.7	72356.3	87079	85858.3	10561.3	0.957465	1.32141
1211	G	168813	104991	73356.7	94561.7	90969.8	13162	0.952814	1.22125
1212	G	164996	105001	73208.6	96634.9	91614.9	13455.9	0.959953	1.20266
1213	A	164101	109663	76061.6	97475.5	94400.2	13889.1	0.947877	1.14614
1214	C	167036	122206	87244.8	98773.5	102741	14546	0.906812	1.01223
1215	T	166430	124420	90066.4	102489	105658	14202.8	0.906917	0.998815
1216	G	166275	124863	91017.4	104335	106739	13921.6	0.884763	0.994475
1217	T	162430	128979	97306.5	105368	110551	13439.5	0.904411	0.961863
1218	C	162233	128989	98096	106108	111064	13089.9	0.903497	0.961455
1219	A	161308	129297	99221.9	109675	112732	12467	0.908207	0.956381
1220	G	161132	129295	99724.3	111343	113454	12164.3	0.904862	0.955168
1221	C	160848	128276	97808.9	107206	111097	12739	0.906045	0.999896
1222	C	158388	127852	98979.7	103713	110181	12643.4	0.919763	1.06221
1223	C	155547	126688	97764	100137	108196	13111.4	0.920648	1.11761
1224	T	151471	122653	92336.2	97005.1	103998	13328.2	0.944952	1.20263
1225	T	150939	125681	94139.5	96778.7	105533	14287.6	0.949709	1.19507
1226	T	147114	125636	93628.1	99182.9	106149	13964.6	0.975278	1.1921
1227	T	146904	125640	93637.1	99727.3	106335	13875.4	0.950359	1.22154
1228	T	146577	126667	93655	100028	106783	14298.7	0.960461	1.31351
1229	G	146501	126690	94386.2	102367	107814	13739	0.937005	1.319
1230	A	145802	126694	94444.5	103965	108368	13528.9	0.940321	1.34864
1231	A	145735	127361	95139.8	110755	111085	13156.3	0.935975	1.34578
1232	G	145680	128624	97037.3	125446	117036	14200.6	0.935077	1.27495
1233	G	143204	132988	104901	124876	120922	11802.5	0.901352	1.24548
1234	A	143132	138234	107238	129741	125071	13077.9	0.907041	1.25187
1235	T	143348	142432	108517	127411	126120	13876.2	0.867622	1.29261
1236	T	143477	143197	109423	127001	126540	13792	0.860663	1.30308
1237	T	139611	149242	113325	127110	129893	14794.4	0.88612	1.29189
1238	G	140782	151871	124410	144502	140261	11604.9	0.87862	1.22369
1239	G	137272	152185	125199	149236	142207	12086.3	0.855662	1.22477
1240	C	137101	158711	130955	148783	146150	11483.6	0.857203	1.22446
1241	T	136405	159329	136531	152629	149496	9567.3	0.863174	1.29475
1242	T	136222	159364	136539	151740	149215	9487.62	0.830041	1.296
1243	T	129077	159954	138154	153709	150606	9166.22	0.865014	1.29489
1244	T	129827	164071	150333	155312	156572	5678.91	0.864724	1.30744
1245	A	124372	164734	154366	169972	163024	6484.95	0.88781	1.26584
1246	G	123485	165318	154626	174733	164893	8214.01	0.891651	1.2603
1247	A	123712	171411	156860	175151	167808	7890.05	0.890036	1.30294
1248	A	123694	171414	158426	185068	171636	10878	0.887943	1.30926
1249	G	117459	172749	160458	189306	174171	11820.2	0.926018	1.30938
1250	C	117523	183119	163526	190217	178954	11287.4	0.912652	1.27556
1251	A	117741	213724	172960	193997	193560	16644.9	0.910829	1.21901
1252	T	113070	212326	173350	194472	193383	15930.6	0.939945	1.21721
1253	C	111654	213836	176122	195095	195018	15396.7	0.949627	1.2071
1254	C	112265	235510	182914	195700	204708	22397.2	0.936011	1.17058
1255	G	110418	229587	181272	208227	206362	19768.5	0.949755	1.1859
1256	G	110106	229608	181268	212569	207815	20019	0.949423	1.17691
1257	A	110108	244820	194501	216606	218642	20593.1	0.943814	1.12672
1258	C	109833	245729	197408	231010	224716	20223.1	0.926063	1.09209
1259	G	108769	250275	200386	233506	228056	20728.5	0.911365	1.09756
1260	C	107258	250192	199036	235570	228266	21513.7	0.916544	1.09794
1261	C	107242	258106	212906	236846	235953	18463.7	0.895411	1.06205
1262	A	106279	255546	215974	234643	235388	16163.7	0.881925	1.0712
1263	A	106029	257553	222174	226489	235405	15759.7	0.835017	1.09621
1264	C	105081	258603	223129	237151	239628	14587.7	0.843039	1.09836
1265	C	104870	261849	235667	236659	244725	12115.1	0.771885	1.07463
1266	T	104537	261851	235892	235993	244578	12213.5	0.765581	1.06119
1267	A	103922	261857	236609	240579	246348	11085.3	0.717552	1.05387
1268	A	101712	262207	237471	236550	245409	11883.8	0.732457	1.06923
1269	C	99128	265090	239494	246333	250305	10820.7	0.687392	1.05674
1270	C	98306.7	267192	240588	244085	250622	11803.7	0.690852	1.05305
1271	G	96025.5	266683	240337	244760	250593	11519.3	0.702229	1.05477
1272	G	93730.4	267878	240830	247731	252146	11475	0.715326	1.05584
1273	G	88536.4	274946	247191	252025	258054	12106.5	0.755592	1.03291
1274	C	88587.3	278171	252933	258489	263198	10828	0.754322	1.01433
1275	A	80947.8	279822	251834	257308	262988	12111.2	0.811221	1.00981
1276	A	80031.7	271954	247205	259473	259544	10103.8	0.818426	1.03422
1277	G	74569.3	274501	248542	255814	259619	10934.1	0.876113	1.02828
1278	T	74499.9	279472	253086	254638	262399	12089.2	0.872116	1.01181
1279	A	68139.8	278652	254862	260009	264507	10219.7	0.944418	1.00221
1280	T	67915.4	278652	254867	258236	263918	10508.6	0.946823	1.01027
1281	C	67431.8	279973	255984	256995	264317	11078.1	0.950353	1.00655
1282	C	67047.8	285027	259801	253850	266226	13514.2	0.950483	1.00016
1283	G	66897.4	285035	259801	254808	266548	13230.1	0.949231	1.01359
1284	A	66823.4	285035	259805	256067	266969	12865.2	0.947859	1.01272
1285	A	65666.6	285186	261097	250418	265567	14541.6	0.960575	1.02227
1286	C	65500	286085	261124	258071	268427	12548.4	0.959415	1.00859
1287	A	65331.1	285567	258374	256943	266961	13169.2	0.954636	1.01257
1288	A	64972.5	284318	257782	254390	265497	13380.5	0.95937	1.01636
1289	T	64352.5	283713	257989	253576	265093	13289.6	0.967607	1.023
1290	C	64303.9	285695	258159	256028	266628	13511.2	0.967547	1.01618
1291	G	64084.1	286806	259639	251699	266048	15031.7	0.968338	1.0227
1292	G	63727.8	286810	259653	252343	266269	14828.2	0.946306	1.01702
1293	A	63501.1	289049	261169	260296	270171	13353	0.939957	1.0053
1294	C	63339.1	289258	261317	260518	270364	13363.6	0.940424	0.999956
1295	A	63077.7	290855	261447	262143	271482	13701.7	0.926533	0.961478
1296	T	62841.7	291379	261452	259364	270732	14624.6	0.867315	0.949983
1297	T	62367.4	291735	262614	256603	270317	15342.2	0.871128	0.941059
1298	T	62332.7	291735	262618	255170	269841	15777.1	0.868681	0.949649
1299	G	62267.9	293336	263973	256263	271191	15972.3	0.860704	0.940048
1300	G	62217	292864	263973	255984	270940	15841.5	0.849955	0.940927
1301	C	62055.1	293052	264139	259072	272088	14967.6	0.838975	0.925685
1302	C	60306	290873	263143	258389	270802	14324.9	0.833308	0.921197
1303	A	59688.3	290474	263062	261272	271603	13363.8	0.82383	0.907584
1304	C	59565.6	289105	261008	260945	270352	13259.7	0.816826	0.90636
1305	A	58443.6	278034	252906	252130	261023	12032.8	0.797949	0.869225
1306	A	54503.5	272275	250681	248615	257190	10699.6	0.785338	0.841493
1307	T	54330	272277	248393	242482	254384	12880	0.786697	0.854578
1308	A	54147.2	272300	249569	246894	256254	11398.1	0.787344	0.847586
1309	A	53594.3	271533	250663	242600	254932	12191.5	0.78787	0.851956
1310	G	52881.7	271117	251188	242500	254935	11979.5	0.779674	0.843849
1311	C	52062.7	266152	248945	240505	251868	10672.5	0.787228	0.852047
1312	C	50253.5	265987	248026	234372	249462	12946.4	0.813683	0.855922
1313	C	49173	265142	245994	228371	246502	15016.1	0.828738	0.864425
1314	A	48654.8	259463	240682	234965	245037	10464.5	0.827104	0.870693
1315	A	46635	242550	226077	212038	226888	12469.9	0.812274	0.890043
1316	T	42803.7	232924	216118	200230	216424	13348.9	0.878763	0.944784
1317	T	42741.2	232919	216306	202948	217391	12259.9	0.877233	0.941548
1318	T	42632.5	232905	216306	202381	217198	12477.1	0.877408	0.936372
1319	G	42225.3	232658	216306	202608	217191	12284	0.881541	0.934786
1320	G	41230.5	228949	216127	200304	215127	11715.7	0.892711	0.928327
1321	T	40985.2	225896	216759	201153	214603	10215.7	0.894948	0.938014
1322	T	40890.4	224875	215912	199773	213520	10386.7	0.890743	0.931591
1323	G	40751.5	223382	214808	201057	213082	9195.26	0.876973	0.928963
1324	A	40242.6	220528	214768	204760	213352	6514.8	0.878981	0.924593
1325	A	37880.4	208660	206756	190404	201940	8194.3	0.917303	0.964551
1326	G	37614.3	208656	206756	198009	204474	4636.85	0.920654	0.948125
1327	A	37494	208648	206752	198653	204684	4334.32	0.903369	0.942317
1328	T	37406.1	208275	206693	195164	203378	5843.4	0.90308	0.949008
1329	T	37223.3	208381	205540	195160	203027	5682.4	0.883834	0.936323
1330	A	36806.9	206761	204275	188087	199708	8279.72	0.872085	0.963346
1331	A	36679.6	206053	203329	194520	201301	4921.96	0.843825	0.890597
1332	A	36422.8	204413	200655	191671	198913	5345.48	0.844693	0.895488
1333	G	35738	202182	200027	191628	197946	4553.21	0.821778	0.873794
1334	T	35372.5	201184	200234	190373	197264	4887.5	0.809144	0.874174
1335	A	34747.8	193508	198381	192455	194782	2581.27	0.755909	0.805685
1336	G	34629.8	193485	198381	189733	193867	3540.74	0.306187	0.216444
1337	T	33870.9	193088	198094	187451	192878	4347.54	0.282855	0.176257
1338	G	33780.7	193073	198314	187634	193007	4360.3	0.251147	0.162276
1339	A	32899.2	192910	198403	178984	190099	8173.33	0.246906	0.160378
1340	G	32098.7	191462	198372	187329	192388	4555.6	0.249315	0.157927
1341	C	30951.2	178857	187283	171693	179278	6371.66	0.249963	0.16922
1342	C	30766.1	178878	185910	169585	178124	6686.2	0.239735	0.171135
1343	C	29368.7	174522	182977	161392	172964	8880.53	0.237514	0.175622
1344	C	28621.4	172259	178756	166314	172443	5080.99	0.220677	0.162473
1345	C	26266.2	158709	159812	152276	156932	3323.17	0.21131	0.148526
1346	T	10603.2	32941	49505.5	43437.2	41961.2	6842.48	0.51822	0.534878
1347	T	9580.57	26228.6	38385.2	37374.3	33996	5507.91	0.562183	0.683384
1348	A	8483.93	26342.5	34630.6	32988.4	31320.5	3583.24	0.589583	0.703226
1349	G	8123.01	25197.2	34235.8	32030.2	30487.7	3847.83	0.600968	0.683025
1350	C	8002.7	25193	34235.8	31720.9	30383.2	3810.95	0.605955	0.686711
1351	G	7736.64	25195.1	34231.3	31585.9	30337.4	3793.18	0.603768	0.690418
1352	C	7375.72	25193	34231.3	32025.8	30483.4	3847.69	0.620765	0.669813
1353	G	6975.47	25172.3	34217.9	31738.3	30376.2	3816.38	0.612272	0.635503
1354	A	6316.1	23432.6	30566.4	30052.8	28017.2	3248.63	0.66337	0.689061
1355	A	5550.3	18627.6	27098.9	24199	23308.5	3515.24	0.728637	0.831006
1356	A	5494.77	17515.4	26798.3	23018.7	22444.1	3811.45	0.717895	0.867118
1357	C	5386.03	17515.4	26784.9	25396.8	23232.3	4082.01	0.732388	0.835824
1358	C	5001.98	17515.4	25533.3	23027.4	22025.4	3349.1	0.788622	0.883209
1359	G	4881.67	16744.9	24079.9	21646.7	20823.9	3050.49	0.774882	0.915776
1360	G	4849.28	16744.9	24079.9	21768.7	20864.5	3061.97	0.780057	0.910298
1361	A	4671.14	16508.8	24079.9	22247.8	20945.5	3225.13	0.809807	0.905877
1362	A	4578.59	16486.1	24079.9	20688.5	20418.2	3106.06	0.824659	0.923727
1363	T	4270.88	16486.1	22384.3	19042.1	19304.2	2415.05	0.884074	0.987149
1364	T	4189.91	16486.1	22384.3	19046.5	19305.6	2414.89	0.90116	0.975717
1365	T	4044.15	16486.1	22384.3	19238.1	19369.5	2409.72	0.933638	0.942143
1366	A	3944.67	16484	22384.3	19516.9	19461.7	2409.09	0.956598	0.938807
1367	T	3944.67	16484	22384.3	19386.2	19418.2	2408.88	0.898534	0.936509
1368	A	3944.67	16484	22384.3	19490.8	19453	2408.92	0.669208	0.638543
1369	T	3782.72	15452.6	22384.3	19373.2	19070	2837.96	0.672783	0.627454
1370	T	3782.72	15417.4	22384.3	19177.2	18992.9	2847.2	0.609786	0.590494
1371	C	3782.72	15417.4	22384.3	19120.5	18974.1	2846.11	0.529664	0.57941
1372	C	3775.78	15417.4	22384.3	18780.8	18860.8	2844.79	0.459559	0.582602
1373	A	3775.78	15415.3	22379.8	19373.2	19056.1	2852.06	0.418505	0.577592
1374	A	3775.78	15415.3	22375.3	18719.8	18836.8	2842.61	0.302696	0.468807
1375	A	3775.78	15415.3	22375.3	16955.9	18248.8	2984.87	0.298407	0.448258
1376	C	3773.46	15411.1	21639.6	17761.6	18270.8	2568.12	0.297364	0.446763
1377	C	3544.42	15402.9	21639.6	17513.4	18185.3	2590.09	0.31658	0.449981
1378	A	2639.8	7963.43	16557.2	12744.1	12421.6	3515.79	0.387379	0.624633
1379	G	2544.95	7928.22	16552.7	11415.7	11965.5	3542.33	0.390909	0.644009
1380	T	2306.65	6834.67	15691.4	11119.5	11215.2	3616.38	0.431294	0.642835
1381	T	2003.57	6269.26	15583.7	11128.2	10993.7	3803.81	0.0357968	0.0822895
1382	T	1735.19	6244.4	15431.2	11289.4	10988.3	3756.54	0.0373333	0.0820658
1383	A	1580.18	6244.4	15220.4	11555.1	11006.6	3684.9	0.0366032	0.05078
1384	A	1142.91	6244.4	11524.1	8724.02	8830.83	2156.74	0.0506073	0.0638709
1385	G	1126.72	6244.4	10600	7696.12	8180.18	1810.81	0.0328542	0.0600323
1386	T	1122.09	6244.4	10595.5	7648.21	8162.71	1813.21	0.0329897	0.0612279
1387	C	1122.09	6244.4	10595.5	7709.19	8183.04	1807.66	1	1
1388	A	1022.61	5828.11	10214.2	7234.44	7758.92	1828.62	1	1
1389	A	994.843	5786.69	10214.2	7116.85	7705.92	1854.91	1	1
1390	C	994.843	5786.69	9478.54	6363.35	7209.53	1621.62	1	1
1391	A	71.7212	1741.81	331.951	640.255	904.67	605.177	1	1
1392	G	64.7805	1741.81	331.951	631.544	901.767	606.459	1	1
1393	A	57.8397	739.387	331.951	605.411	558.916	169.553	1	1
1394	C	57.8397	737.316	331.951	622.833	564.033	170.633	1	1
1395	T	37.0174	544.703	327.465	601.056	491.074	117.955	1	1
1396	A	37.0174	544.703	327.465	627.188	499.785	126.416	1	1
1397	A	0	0	0	0	0	0	1	1
1398	G	0	0	0	0	0	0	1	1
1399	G	0	0	0	0	0	0	1	1
1400	T	0	0	0	0	0	0	1	1
								1	1
								1	1
								1	1
								1	1
								1	1
								1	1
								1	1
								1	1
								1	1
								1	1
								1	1
								1	1
								1	1
								1	1
								1	1
								1	1
								1	1
								1	1
								1	1
								1	1
								1	1
								1	1
								1	1
								1	1
								1	1
								1	1
								1	1
								1	1
								1	1
								1	1
								1	1
								1	1
								1	1
								1	1
								1	1
								1	1
								1	1
								1	1
								1	1
								1	1
								1	1
								1	1
								1	1
								1	1
								1	1
								1	1
								1	1
								1	1
								1	1
								1	1
								1	1
								1	1
								1	1
								1	1
								1	1
								1	1
								1	1
								1	1
								1	1
								1	1
								1	1
								1	1
								1	1
								1	1
								1	1
								1	1
								1	1
								1	1
								1	1
								1	1
								1	1
								1	1
								1	1
								1	1
								1	1
								1	1
								1	1
								1	1
								1	1
								1	1
								1	1
								1	1
								1	1
								1	1
								1	1
								1	1
								1	1
								1	1
								1	1
								1	1
								1	1
								1	1
								1	1
								1	1
								1	1
								1	1
								1	1
								1	1
								1	1
								1	1
								1	1
								1	1
								1	1
								1	1
								1	1
								1	1
								1	1
								1	1
								1	1
								1	1
								1	1
								1	1
								1	1
								1	1
								1	1
								1	1
								1	1
								1	1
								1	1
								1	1
								1	1
								1	1
								1	1
								1	1
								1	1
								1	1
								1	1
								1	1
								1	1
								1	1
								1	1
								1	1
								1	1
								1	1
								1	1
								1	1
								1	1
								1	1
								1	1
								1	1
								1	1
								1	1
								1	1
								1	1
								1	1
								1	1
								1	1
								1	1
								1	1
								1	1
								1	1
								1	1
								1	1
								1	1
								1	1
								1	1
								1	1
								1	1
								1	1
								1	1
								1	1
								1	1
								1	1
								1	1
								1	1
								1	1
								1	1
								1	1
								1	1
								1	1
								1	1
								1	1
								1	1
								1	1
								1	1
								1	1
								1	1
								1	1
								1	1
								1	1
								1	1
								1	1
								1	1
								1	1
								1	1
								1	1
								1	1
								1	1
								1	1
								1	1
								1	1
								1	1
								1	1
								1	1
								1	1
								1	1
								1	1
								1	1
								1	1
								1	1
								1	1
								1	1
								1	1
								1	1
								1	1
								1	1
								1	1
								1	1
								1	1
								1	1
								1	1
								1	1
								1	1
								1	1
								1	1
								1	1
								1	1
								1	1
								1	1
								1	1
								1	1
								1	1
								1	1
								1	1
								1	1
								1	1
								1	1
								1	1
								1	1
								1	1
								1	1
								1	1
								1	1
								1	1
								1	1
								1	1
								1	1
								1	1
								1	1
								1	1
								1	1
								1	1
								1	1
								1	1
								1	1
								1	1
								1	1
								1	1
								1	1
								1	1
								1	1
								1	1
								1	1
								1	1
								1	1
								1	1
								1	1
								1	1
								1	1
								1	1
								1	1
								1	1
								1	1
								1	1
								1	1
								1	1
								1	1
								1	1
								1	1
								1	1
								1	1
								1	1
								1	1
								1	1
								1	1
								1	1
								1	1
								1	1
								1	1
								1	1
								1	1
								1	1
								1	1
								1	1
								1	1
								1	1
								1	1
								1	1
								1	1
								1	1
								1	1
								1	1
								1	1
								1	1
								1	1
								1	1
								1	1
								1	1
								1	1
								1	1
								1	1
								1	1
								1	1
								1	1
								1	1
								1	1
								1	1
								1	1
								1	1
								1	1
								1	1
								1	1
								1	1
								1	1
								1	1
								1	1
								1	1
								1	1
								1	1
								1	1
								1	1
								1	1
								1	1
								1	1
								1	1
								1	1
								1	1
								1	1
								1	1
								1	1
								1	1
								1	1
								1	1
								1	1
								1	1
								1	1
								1	1
								1	1
								1	1
								1	1
								1	1
								1	1
								1	1
								1	1
								1	1
								1	1
								1	1
								1	1
								1	1
								1	1
								1	1
								1	1
								1	1
								1	1
								1	1
								1	1
								1	1
								1	1
								1	1
								1	1
								1	1
								1	1
								1	1
								1	1
								1	1
								1	1
								1	1
								1	1
								1	1
								1	1
								1	1
								1	1
								1	1
								1	1
								1	1
								1	1
								1	1
								1	1
								1	1
								1	1
								1	1
								1	1
								1	1
								1	1
								1	1
								1	1
								1	1
								1	1
								1	1
								1	1
								1	1
								1	1
								1	1
								1	1
								1	1
								1	1
								1	1
								1	1
								1	1
								1	1
								1	1
								1	1
								1	1
								1	1
								1	1
								1	1
								1	1
								1	1
								1	1
								1	1
								1	1
								1	1
								1	1
								1	1
								1	1
								1	1
								1	1
								1	1
								1	1
								1	1
								1	1
								1	1
								1	1
								1	1
								1	1
								1	1
								1	1
								1	1
								1	1
								1	1
								1	1
								1	1
								1	1
								1	1
								1	1
								1	1
								1	1
								1	1
								1	1
								1	1
								1	1
								1	1
								1	1
								1	1
								1	1
								1	1
								1	1
								1	1
								1	1
								1	1
								1	1
								1	1
								1	1
								1	1
								1	1
								1	1
								1	1
								1	1
								1	1
								1	1
								1	1
								1	1
								1	1
								1	1
								1	1
								1	1
								1	1
								1	1
								1	1
								1	1
								1	1
								1	1
								1	1
								1	1
								1	1
								1	1
								1	1
								1	1
								1	1
								1	1
								1	1
								1	1
								1	1
								1	1
								1	1
								1	1
								1	1
								1	1
								1	1
								1	1
								1	1
								1	1
								1	1
								1	1
								1	1
								1	1
								1	1
								1	1
								1	1
								1	1
								1	1
								1	1
								1	1
								1	1
								1	1
								1	1
								1	1
								1	1
								1	1
								1	1
								1	1
								1	1
								1	1
								1	1
								1	1
								1	1
								1	1
								1	1
								1	1
								1	1
								1	1
								1	1
								1	1
								1	1
								1	1
								1	1
								1	1
								1	1
								1	1
								1	1
								1	1
								1	1
								1	1
								1	1
								1	1
								1	1
								1	1
								1	1
								1	1
								1	1
								1	1
								1	1
								1	1
								1	1
								1	1
								1	1
								1	1
								1	1
								1	1
								1	1
								1	1
								1	1
								1	1
								1	1
								1	1
								1	1
								1	1
								1	1
								1	1
								1	1
								1	1
								1	1
								1	1
								1	1
								1	1
								1	1
								1	1
								1	1
								1	1
								1	1
								1	1
								1	1
								1	1
								1	1
								1	1
								1	1
								1	1
								1	1
								1	1
								1	1
								1	1
								1	1
								1	1
								1	1
								1	1
								1	1
								1	1
								1	1
								1	1
								1	1
								1	1
								1	1
								1	1
								1	1
								1	1
								1	1
								1	1
								1	1
								1	1
[truncated: 1,108 more rows]
